# Supplementary material for: Apoplastic proteomic reveals Colletotrichum fructicola effector CfXyn11A recognized by tobacco and suppressed by pear in the apoplast
Source: Mol Hortic. 2025 Jul 7;5:42. doi: 10.1186/s43897-025-00161-3 (PMC12232838; doi:10.1186/s43897-025-00161-3)
Supplement: Supplementary file 12 — Additional file 12: Table S1 C. fructicola proteins identified by LC–MS/MS analysis. [file 43897_2025_161_MOESM12_ESM.xlsx]

## Sheet: Sheet1
Protein_ID	Protein_Qscore	Protein_Mass	PeptideSeqs	PepIsUnique	Unique_Peptide_Num	Unique_Spectra_Num	Coverage	Peptide_Query	Sameset	Abundance	iBAQ	Description	SignIP
CGMCC3_g692	4.42781	89176.5	QVLGATQFSGTPDDPILFLK	1	1	1	0.0248	34556	-	32500.4	1015.64	other/	15
CGMCC3_g2404	14.967	41724.7	FFAVNDLGSDR;GVVSLAFTADQK;GVVSLAFTADQKR;ISIVSYDGKEFK;LFTYDAASDK	1;1;1;1;1	5	7	0.1159	18873;18767;22931;22932;22774;22775;15440	-	5.86129e+06	244221	Esterase/Lactonase/phosphogluconolactonase/Carboxylic-ester hydrolases	15
CGMCC3_g4048	4.42781	68231.8	ESQLSLVDGGEDLQNIPLHPLIQPER	1	1	1	0.0404	38984	XP_031889822.1	0	0	Esterase/Phospholipase/lysophospholipase/Carboxylic-ester hydrolases	15
CGMCC3_g5839	3.13264	42306.7	LGPELDLLK	1	1	1	0.0227	11157	-	352365	18545.5	Esterase/Platelet-activating factor acetylhydrolase/phospholipase/Carboxylic-ester hydrolases	15
CGMCC3_g1764	3.13264	80959.5	NSQILYFGAR	1	1	1	0.013	16733	-	47643.7	1536.89	other/	16
CGMCC3_g1478	16.0932	22714.2	AWTNTDTYDR;NAWVSGAASWTTSK;QDFANDLTRPQLWAVTDSVNQSK;SYWALSVTSAEK;TQLAALTVR	1;1;1;1;1	5	5	0.3208	18937;24629;37951;21722;10449	-	1.34329e+07	1.49255e+06	other/	16
CGMCC3_g3213	22.8652	92973.1	GYGGVSIFFENLK;INGIIVNNVNANPILLSSENMDGLKR;LTFGLDPTVIDTITK;QGIVMFR;SSIADEAGR;TILDFDLR;VVNVDPFETASGYK;YGPIDFQVR	1;1;1;1;1;1;1;1	8	8	0.1197	23828;38713;27572;7428;8571;11009;25865;14218	-	7.98424e+06	221785	Glycosidase/GH67/	16
CGMCC3_g3368	29.1362	45695.6	ADYTFTQELR;ATGSSVDYVNDVVK;DLVASYPNNAEIVTSGSSLQGNTITGIHIYGSSK;DTGNYGFVLPASQIVPTGEETYAGVR;EWIGTMTNEYIAYNLLTK;GASAGDAPETAALSAWLSK;YSTDTEVK	1;1;1;1;1;1;1	7	12	0.3057	18969;24327;24345;24343;39851;38438;38435;34689;34818;34819;30135;9622	-	5.66343e+07	2.69687e+06	Protease/Metalloprotease/metallocarboxypeptidase/	16
CGMCC3_g4325	31.1636	58928.3	AVGGAVVMVEHR;AVITSEIEQLK;DALYFEQLIDHDAPELGTFQQR;FGLQDLAHK;GPGSPIIVFTPGEVAAEAYSGYLTDR;NLQQHTMTNAVFDLTNLAR;NWGTSLPYALQDTK;TWTEEFYAGK;YVTPEYYQR	1;1;1;1;1;1;1;1;1	9	13	0.2491	18884;18412;18592;37840;12035;38100;35045;34928;34927;35044;26921;18603;18245	-	2.85289e+07	1.24039e+06	Protease/Serine protease/Serine carboxypeptidase/	16
CGMCC3_g4572	2.20935	69818.7	FTIYVR	1	1	1	0.0085	5523	-	6.36281e+06	489447	other/	16
CGMCC3_g5379	2.87699	48694.3	AASILSEVIR	1	1	1	0.023	12946	-	125965	7409.73	Protease/Metalloprotease/metallocarboxypeptidase/	16
CGMCC3_g7911	15.6224	64755	IEPASSAWSASR;IEQAEVTGAFIAQILAEDPNAR;IISSGDFNEFTFVEPLTTFASK;STTNYIYLTEISSPK	1;1;1;1	4	5	0.1172	19460;36383;36382;36951;28834	-	5.15868e+06	245651	other/extracellular nuclease/	16
CGMCC3_g7855	21.4194	83759.1	AASEGQVTYAK;ALGVNQIFAPVVDLAR;ANSIWTGLYATPETISQGAK;DVVSTVVVPNK;TAQLLQADIR;TTYLPAFK;VIAVEAK	1;1;1;1;1;1;1	7	7	0.1072	15248;28276;34179;16327;15399;9569;3924	-	2.45493e+07	818309	Glycosidase/GH3/	16
CGMCC3_g8268	5.19324	41985.4	KIDASYVK;TIEEIAAVK	1;1	2	2	0.0444	9105;10477	-	394696	17160.7	other/	16
CGMCC3_g8734	2.87699	36598.9	NTVAGVFAK	1	1	1	0.0256	8641	-	432701	27043.8	Protease/Metalloprotease/Deuterolysin metalloprotease/	16
CGMCC3_g12103	2.87699	81906.2	NTLASDIVSVSR	1	1	1	0.0157	19475	-	275418	8346	Protease/Serine protease/	16
CGMCC3_g12531	3.05654	61240.5	GATFIGVGTDVSK	1	1	1	0.0228	19191	-	307837	18108.1	Oxidoreductase/	16
CGMCC3_g13022	2.37835	64035.6	FEDAETGSAVTLR	1	1	1	0.0221	23018	-	89619.5	3090.33	other/	16
CGMCC3_g13667	3.13264	37938.9	EYNNVGPGAAGPR	1	1	1	0.0372	20566	-	147710	7033.8	Esterase/Pectinesterase/pectinesterase/Carboxylic-ester hydrolases	16
CGMCC3_g14093	22.8655	59005.8	ATGILTGPER;FLGIPYAAPPVR;LALDWVQK;NIAAFGGDPSK;NNIFGFPASSQIPVTER;SNYTPQQFAVYEYLR;VPAQTLVDAQR	1;1;1;1;1;1;1	7	7	0.1522	11641;20555;10444;13573;31100;31120;17621	-	1.94672e+07	973360	Esterase/Carboxylesterase/carboxylesterase/Carboxylic-ester hydrolases	16
CGMCC3_g14948	13.6735	52230.9	AYLNFDMIASPNPK;LQDIADAHEGNR;QPFTEAFAGSK;VNYNVIAETR	1;1;1;1	4	5	0.0948	26773;21634;21633;17168;17064	-	3.86888e+06	175858	Protease/Metalloprotease/Zinc peptidase/	16
CGMCC3_g14943	25.1956	46377.4	LTYAIELVDQIYTNDGK;LTYAIELVDQIYTNDGKDIDLK;QATNNPDLVSASYHWQDWYK;QGTQNFDESWGLLK;QSWPNGPLVANGGEAVDASGNR;SWPAFVAMSLR	1;1;1;1;1;1	6	13	0.2124	32083;37470;37469;36804;27385;34841;34993;34851;34850;34852;34840;19999;19570	-	9.61459e+06	600912	Glycosidase/GH5/	16
CGMCC3_g15199	11.1814	96230.5	AQTPWNTPSSK;QSGATAWTDGNSASAR;QTVTALTAGSGVLASSR	1;1;1	3	3	0.0497	18194;26761;27347	-	240438	4808.76	other/	16
CGMCC3_g16726	12.903	32270.2	AFTAADFDGK;RAEMLPLSNDGK;TGTILGQNTADPDTLQLFGNVNSSPVPELFK;TSPFNTANVFGK	1;1;1;1	4	4	0.2152	12438;21862;39606;20067	-	1.13347e+06	75564.6	Glycosidase/GH131/	16
CGMCC3_g17475	6.80616	46290.1	QMTLAGNTATTIAQSYGTR;SLLGIHLWGSGGK	1;1	2	4	0.0749	32661;32430;32660;21215	-	143458	7969.91	Protease/Metalloprotease/metallocarboxypeptidase/	16
CGMCC3_g17733	2.22826	81665.2	AHAALDALGTTAEK	1	1	1	0.0186	22343	-	650813	40675.8	Protease/Serine protease/other/	16
CGMCC3_g224	21.0976	26143.7	AANDASTVAAVQTAATDVQSALTK;ATFDQLGISQVVAQQLTAQK;KATFDQLGISQVVAQQLTAQK;QASAGLGQAIVSK;QLATIQGAVTSVQQSLQK	1;1;1;1;1	5	6	0.2764	36021;36020;34543;35745;18551;31154	-	4.14873e+06	518591	other/	17
CGMCC3_g598	16.4161	43349.9	FGINGVTGSTEQTGTNSDTSGHGTHVAATIVGK;GLESGLGTPDAATNR;ILELAIPDVVGDPK;LSHEEFEGR	1;1;1;1	4	4	0.1699	39483;24453;24917;14514	-	2.71559e+06	181039	Protease/Serine protease/subtilisin/	17
CGMCC3_g813	14.7891	47831.8	ESGWDVK;HVPVGYSAADIADNR;SYNAVYLQSVFATVEEFAK;VYSVDNSK	1;1;1;1	4	5	0.1082	6138;26812;26813;34724;8755	-	3.64837e+06	192019	Glycosidase/GH72/	17
CGMCC3_g1269	16.3867	63135.2	ALPTLGEFR;FFEFPVPAALLK;LFQVGAFDR;VQDETWLTPDGTGYITK;YDFSDLIR	1;1;1;1;1	5	5	0.0947	11335;22596;12734;31624;12025	-	2.88372e+06	115349	other/	17
CGMCC3_g1200	10.0497	56835.7	AVTVGATELGDRR;GVEWAATSHTEQVQSAK;SLGFGTYDK	1;1;1	3	5	0.073	21807;21808;30490;30491;10864	-	5.82645e+06	253324	Protease/Serine protease/subtilisin/	17
CGMCC3_g1748	14.5114	58425.6	FGIFNFATK;TASVTEDLYSAR;VGDTYTLK;VSQLSADALSVVK	1;1;1;1	4	4	0.0795	12511;20880;8301;21019	-	2.93157e+06	108577	Glycosidase/GH43/	17
CGMCC3_g2814	14.0565	38784.8	ETDAPTMASK;FEDGGALFAINK;GNNDDVFR;SGSWESIIVK;SVSIDFTK	1;1;1;1;1	5	6	0.1297	12653;20037;9437;14574;8299;8298	-	4.2494e+06	212470	Glycosidase/GH16/	17
CGMCC3_g3728	3.05654	44014.4	AAYGDEAAELNLVR	1	1	1	0.0353	25164	-	390001	16250.1	Oxidoreductase/	17
CGMCC3_g3683	4.39468	46664.3	LDAVVASAEK;YIEAVVSR	1;1	2	2	0.0414	11299;9467	-	1.82735e+06	166123	Glycosidase/GH5/	17
CGMCC3_g3955	16.4591	37129.1	AAANADTYEMYAESVR;AASTAAGTSSYYYTTWFK;TSVSNAISMAK;VQTIYNDVAGVQTTSPK	1;1;1;1	4	7	0.1751	29704;32325;15249;14679;30398;30407;30397	-	5.21613e+06	347742	Protease/Metalloprotease/Zinc peptidase/	17
CGMCC3_g4331	2.44537	36518.1	SGTTVTFQGK	1	1	1	0.0275	11946	-	979766	65317.7	Glycosidase/GH28/	17
CGMCC3_g4283	5.08151	25305.9	TGAVDWLR;VGEDIFAGGK	1;1	2	2	0.0717	8954;10999	-	2.56012e+06	365731	other/	17
CGMCC3_g4560	9.52596	27640.6	FTAAAASGTSGSTTPAGATIIDISEDGGNTVLAK;LENLTTGK;MTVDATSK	1;1;1	3	3	0.1859	39424;7719;6958	-	7.26169e+07	9.07712e+06	Protease/	17
CGMCC3_g4906	8.85562	32952.9	AAEQYGTAFTDR;GYDDFVSYFNTAK	1;1	2	2	0.0804	21343;25877	-	2.6655e+06	333188	Glycosidase/GH17/	17
CGMCC3_g4499	2.52317	25647.9	LPFAEGFTR	1	1	1	0.0373	12307	-	406366	45151.8	Oxidoreductase/	17
CGMCC3_g5980	11.9883	44346.2	AAASLEGTNGAFTSAR;TQADFEAEFK;TVSQYGSQLNGLVAGISIGSEDLYR	1;1;1	3	5	0.1141	25828;25850;17251;37921;37922	-	1.37029e+06	124572	Glycosidase/GH17/	17
CGMCC3_g7136	4.42781	22322.8	AVPDKVNYTAEK	1	1	2	0.0591	21546;21548	-	226159	56539.8	Oxidoreductase/	17
CGMCC3_g7162	2.87699	28983.6	STLTTLADAGK	1	1	1	0.0404	13627	-	795448	99430.9	other/	17
CGMCC3_g7450	20.0298	51268.4	DAALLQR;IITISDWSVK;KIPVGYSAADVR;LLVDYDNLATQYK;TFAIVEAFK;TSTYDQLVADLK	1;1;1;1;1;1	6	6	0.1313	5261;16512;19889;26413;11950;22014	-	3.32232e+06	166116	Glycosidase/GH72/	17
CGMCC3_g7669	17.0955	48117.3	AFGDEDVFTQK;FVQQGPYSK;GSQFAIDTSK;ITVVTQFVESGGALTDIKR;VGPIGSTFNSAGTA	1;1;1;1;1	5	6	0.1376	19308;12767;12768;12762;33162;19948	-	5.10686e+06	255343	Glycosidase/GH7/	17
CGMCC3_g7933	6.44296	60785	DSSATPNAVNPAWR;TLVADDASATTLTTALK	1;1	2	2	0.0534	25045;28429	-	614307	38394.2	Oxidoreductase/	17
CGMCC3_g8153	6.26527	87983.5	DAWNTEVLSK;LGAIFTFEDTAVK	1;1	2	2	0.0291	16527;23379	-	316735	9049.58	Glycosidase/GH92/	17
CGMCC3_g8998	2.87699	41877.8	VAEVPSFAWLDTR	1	1	1	0.0335	25143	-	191135	8687.95	Glycosidase/GH67/	17
CGMCC3_g8980	4.42781	30161.5	VAVNPGGTNEAFDR	1	1	1	0.0496	24177	-	4.27052e+06	533815	other/	17
CGMCC3_g9361	50.7268	63209.1	ALGGTSTINGMAYTR;AQDVQIDIWER;DIAGGDMVGWNIYPATLDTALQVR;EIILSAGSLR;FDYVIIGGGTSGLVVANR;KSETLQAPTTVQVDDGVTYIPEQHGTSGPLK;LGNDGWNWNNLLK;SETLQAPTTVQVDDGVTYIPEQHGTSGPLK;SNFHPVGTTAMMSK;SPLLLEQSGVGNPEILK;TAPLSQYFASETKPGLATIAEDASDDVWSK;TQLSQWAAQVSEYTNGVVTK;VFLNTEAQK;VNLPTVGENLQDQMNNGLAQTSSK	1;1;1;1;1;1;1;1;1;1;1;1;1;1	14	24	0.4034	25916;25949;25950;25602;22422;37762;37763;12945;30644;39640;26222;39439;26135;29967;39475;35111;35101;35109;35102;35112;35110;12630;37663;37665	-	3.61239e+07	1.20413e+06	Oxidoreductase/	17
CGMCC3_g10544	4.9754	57730.5	ALHVGVEAGK;QLVQTLYK	1;1	2	2	0.0336	10672;11017	-	0	0	Esterase/Tannase and feruloyl esterase/Tannase and feruloyl esterase/Carboxylic-ester hydrolases	17
CGMCC3_g11096	3.13264	103172	GIEDNIWLLR	1	1	1	0.0109	18520	-	0	0	Glycosidase/GH31/	17
CGMCC3_g11144	29.2635	27409.1	ADDNTHLNAEGSVVFGR;FVQAIGEDKAHSYNLK;GTNYGVNGR;KFVQAIGEDK;LVADLVLQK;SFSNGVVTNNLVNER;TLSDEIWK;TTVDYVSGGYWATVK;TTYIDLNLNSR	1;1;1;1;1;1;1;1;1	9	10	0.3976	30121;30387;9505;15582;11191;27782;27795;10982;27736;20808	-	1.15728e+07	609097	Esterase/SGNH_hydrolase/arylesterase/Carboxylic-ester hydrolases	17
CGMCC3_g11400	18.7023	43387.7	FDGILGLGYDTISVNK;ITYIPLR;IVPPFYQMVNQK;QDFAEATSEPGLAFAFGR;WYSVYDLGK	1;1;1;1;1	5	6	0.1554	28760;7724;24596;24933;31519;15443	-	6.10414e+06	469549	Protease/Aspartyl protease/pepsin/	17
CGMCC3_g11828	10.2713	84751.6	FQDISSPHPVVK;IVGEALASIIMGGGPK;VGGYAGTQQQLK	1;1;1	3	4	0.051	22019;25615;25931;19153	-	2.02787e+06	65415.3	Glycosidase/GH55/	17
CGMCC3_g12369	2.02423	47589.1	VNFYSK	1	1	1	0.014	4580	-	0	0	other/	17
CGMCC3_g12501	9.4181	58254.5	QGVIVPR;QNSAEWIR;VDAQEAGPAGVPEPQTDLEATQAAFTK	1;1;1	3	3	0.0779	4832;11321;38434	-	2.13412e+06	79041.6	Oxidoreductase/	17
CGMCC3_g12484	4.42781	32552.1	YQISWGYVAEPAPAFAVLSVVDGK	1	1	2	0.0752	37618;37617	-	0	0	other/	17
CGMCC3_g13268	2.35225	51527.9	TVGWIEFIK	1	1	1	0.0188	14165	-	18028	751.169	Oxidoreductase/	17
CGMCC3_g14340	2.59149	44886.4	AQVDSLSASR	1	1	1	0.0241	12180	-	1.13747e+06	63192.9	Protease/Metalloprotease/metallocarboxypeptidase/	17
CGMCC3_g14651	7.48435	50200.3	EGTEEQGLK;VITASGEALTASSTSNPDLYWALR	1;1	2	3	0.0696	10952;37378;37379	-	1.64471e+06	117479	Oxidoreductase/	17
CGMCC3_g16936	3.17572	13180.3	TSGVYTGGSPGADR	1	1	1	0.1085	21200	-	2.61055e+07	6.52637e+06	other/	17
CGMCC3_g16956	6.26527	73954	FTFSTEALK;GEETGLHAFSR	1;1	2	2	0.0302	12479;17798	-	298696	9635.35	other/putative rhamnogalacturonate lyase/	17
CGMCC3_g17691	23.9698	70538.3	AITDVYWNTDYVNSIK;AITDVYWNTDYVNSIKNEASR;ELQWQDLFYR;QETWFYR;QIYTLYDYR;QVDMDDNLR;VIGNQIIFSR	1;1;1;1;1;1;1	7	8	0.1053	31385;37011;23065;12060;18731;14564;15142;16015	-	6.59064e+06	212601	Esterase/metallophosphatase/acid phosphatase/Phosphoric-monoester hydrolases	17
CGMCC3_g173	3.13264	49169.9	VPLVDSTLADIR	1	1	1	0.0255	20481	-	1.60563e+06	114688	Glycosidase/GH6/	18
CGMCC3_g506	4.42781	26537.6	GGVQVNDVLTQAGLANK	1	1	1	0.0659	28288	-	100495	10049.5	other/	18
CGMCC3_g382	7.56045	63452.3	LVSVEIGGEALDDAKDYR;VNQFNNEPITSFFQVSK	1;1	2	2	0.0595	31967;32631	-	502555	26450.2	Esterase/metallophosphatase/acid phosphatase/Phosphoric-monoester hydrolases	18
CGMCC3_g367	13.7927	64676.4	ILLIEAGPEAWDEPK;IQSSYQLKPEYTSFDILR;LSEGLPDSK;VYGTSNLR	1;1;1;1	4	5	0.0828	28258;34936;34937;9706;8714	-	5.41329e+06	225554	Oxidoreductase/	18
CGMCC3_g860	12.2419	35092.7	AGLLFETGR;LAAVVAGISK;LLNSAAFGIK;TSNMYNVAR	1;1;1;1	4	4	0.118	10214;9248;12191;13387	-	2.79146e+06	146919	Glycosidase/GH53/	18
CGMCC3_g2272	11.9543	49474.3	DSVFYK;SQGVFSYTSGDEIATFAK;VLGTDFIPISFK;WQFTEK	1;1;1;1	4	4	0.0881	4625;31449;21601;6606	-	476783	23839.1	Glycosidase/GH10/	18
CGMCC3_g2162	11.4471	61194.7	GLTYYEVQLAGHELPGYTAGSGYR;LSEAGVVGAFGYER;VVELLLGR	1;1;1	3	4	0.0836	37821;37822;24348;8354	-	1.75128e+07	1.25092e+06	Protease/Serine protease/Serine carboxypeptidase/	18
CGMCC3_g2658	6.95097	34929.8	AAYPGYEGPRPK;ITHTGEEWAEIVR	1;1	2	4	0.0784	20721;26165;26163;26164	-	3.88851e+06	555501	Esterase/PHB depolymerase/hydroxybutyrate-dimer hydrolase/Carboxylic-ester hydrolases	18
CGMCC3_g2546	5.2848	45416.7	LYIQDGK;VEPNPEVTFSNIR	1;1	2	2	0.0477	6562;25386	-	2.81179e+06	122252	Glycosidase/GH7/	18
CGMCC3_g3548	3.05654	87788.7	GLGNADDANAGWAK	1	1	1	0.0175	22153	-	225068	5770.99	Glycosidase/GH65/	18
CGMCC3_g3309	18.1774	40913.6	IKALATPNK;ITGTLNSSPNLIAYNGNGA;LTTLVSVK;TSGSTTYVYDNAAGTGTYAYVVDSGINTAHTNFGGR;VFVGNSASTSVILAGYNWAVNDITSNGR	1;1;1;1;1	5	12	0.2513	9973;31098;31109;31108;7269;7268;7267;40166;40167;40165;39028;39027	-	1.4488e+07	1.20733e+06	Protease/Serine protease/subtilisin/	18
CGMCC3_g3749	38.8278	59229.9	DANGELVWNPALFPSGGAK;DVWAASDVGSISGTYETTLVGHELR;ELGDYLHNLGLK;EVIAINQDPLAK;GDSSNTVEFK;ISNDIYNSWR;ITNQVVPFYK;LLVEVDGFK;LLVEVDGFKGDSSNTVEFK;LLVLSDLSR;LVVGIANWK;SPLTLGAPAIPALVPEHTLSIVANK	1;1;1;1;1;1;1;1;1;1;1;1	12	13	0.2727	31868;38080;22403;20836;13809;19675;17983;11801;33875;33876;11685;11217;37310	-	1.14861e+07	370519	Glycosidase/GH27/	18
CGMCC3_g4395	5.578	41010.9	AVLDDVFR;LSTGQIIPVFVK	1;1	2	2	0.0546	9401;20590	-	74588.5	4661.78	other/Histidine phosphatase/	18
CGMCC3_g4402	3.17572	14117.8	YGWQTQANVAR	1	1	1	0.0797	20340	-	2.31344e+06	578360	other/	18
CGMCC3_g5175	4.42781	30386.6	VTSESGSSVTVK	1	1	1	0.0404	17119	-	0	0	other/	18
CGMCC3_g5097	7.60353	32776.8	AYVTPAGSILTVEAR;TALGTSVFDAPTFK	1;1	2	2	0.0929	26285;24355	-	427535	32887.3	other/	18
CGMCC3_g5815	10.3613	52194.8	ENLEANLVSLDDIATANDGNR;FAWWGAEEK;YIGDPLEAR	1;1;1	3	3	0.0793	35460;15211;12179	-	3.35276e+06	209547	Protease/Metalloprotease/Zinc peptidase/	18
CGMCC3_g6805	4.42781	48200	GLSPGDTTENVVLSALSR	1	1	1	0.0415	30312	-	0	0	Protease/Metalloprotease/metallocarboxypeptidase/	18
CGMCC3_g7188	2.07843	48845.5	VNEVQVGR	1	1	1	0.0171	8435	-	458751	26985.4	Protease/Aspartyl protease/pepsin/	18
CGMCC3_g7137	4.42781	47690.9	IPLGYWLDESLVDK	1	1	1	0.0331	27760	-	160071	7622.43	Glycosidase/GH1/	18
CGMCC3_g7577	5.15686	36896.2	AFVTYLPVLK;TAIDTLR	1;1	2	2	0.05	16158;5340	-	571651	33626.5	Glycosidase/GH5/	18
CGMCC3_g7473	29.008	61449	ATYIDAIR;AYPDANIGGVGLQTAASYTTQEK;MGAGVLGYEITEAGK;STGAGALAAWTHK;SVLSDTTSR;TENSDLFWALSGGGPGTYGVVTSVTVR;TVGSDVWDVAADGR;WDSTGVFYALK	1;1;1;1;1;1;1;1	8	11	0.2098	9085;36371;25239;25577;19748;10263;10264;38523;24191;24190;20188	-	1.61066e+07	805332	Oxidoreductase/	18
CGMCC3_g7527	12.7644	36369.2	DFVTFSAAR;DYVALADTPLIDQEFQYLGTPGSFAR;STDTGHTGTATLDR;STNLVDWSAPTLR	1;1;1;1	4	5	0.1873	11601;38948;23861;23862;24481	-	1.14143e+07	713397	Glycosidase/GH43/	18
CGMCC3_g7718	11.1149	30848.7	AVEDFFKA;LVANGHYVIALDR;VMIAGAEHEEAVNLDVPGILNK;VSVMEGTLPQFTDAQLGGIDGAK	1;1;1;1	4	5	0.2276	9157;24055;24057;36123;36338	-	7.64148e+06	636790	other/	18
CGMCC3_g8205	3.13264	38294.4	ADIAFESLYPNR	1	1	1	0.0346	23020	-	2.08001e+06	130001	Esterase/SGNH_hydrolase/arylesterase/Carboxylic-ester hydrolases	18
CGMCC3_g8456	46.745	52051.7	AGTGLTYGK;ANAPIGTGDR;AYTSIQAVGLYPTSGASDDYSFSR;EYIPATDLSNIR;GPVGDSAYK;GPVGDSAYKEYIPATDLSNIR;NFDFLWNFK;NFDFLWNFKK;NLVSVYDSFPK;SGSSGSSIGVDINR;TFNGATQYAYFVGAGTDK;TVGTAMVNAMK;TYTNAQVK;YFDSSEAPASTSPSSEVFYGTAAESEPETK	1;1;1;1;1;1;1;1;1;1;1;1;1;1	14	16	0.3466	7455;10401;37557;37559;22928;8227;35702;18566;22126;19703;21567;31491;31477;16252;9115;39445	-	2.86255e+07	1.19273e+06	Protease/Metalloprotease/metallocarboxypeptidase/	18
CGMCC3_g8664	3.05654	25765.6	SYSNVALEK	1	1	1	0.0364	11527	-	1.55792e+06	259653	Glycosidase/GH12/	18
CGMCC3_g8778	4.42781	19711.2	VYSAADINVANVNLQTR	1	1	1	0.0872	30739	-	336773	56128.8	other/	18
CGMCC3_g8947	4.42781	28830.1	SMPYTGGEVATTEDR	1	1	1	0.0573	27506	-	21939.1	1828.25	Glycosidase/GH16/	18
CGMCC3_g9467	2.74493	43147.7	SFANLATLFK	1	1	1	0.0259	14789	-	0	0	Glycosidase/GH53/	18
CGMCC3_g10515	5.72413	26814.5	DGVHPNDQGDQFIAR;TTNDIIASYTK	1;1	2	2	0.1066	28047;18446	-	181614	15134.5	Esterase/SGNH_hydrolase/arylesterase/Carboxylic-ester hydrolases	18
CGMCC3_g11235	4.42781	20573.1	LGYTTGAQPAPR	1	1	1	0.0603	18614	-	1.50204e+06	250340	other/	18
CGMCC3_g11809	3.17572	15649.7	TGAESEFALR	1	1	1	0.0662	13724	-	1.21195e+06	1.21195e+06	other/	18
CGMCC3_g11946	13.2834	43868.6	ASVFYNTLGTDYLPISFR;VYEAATIVQNAGAPIDGVGFQGHLIVGSTPGR;YFGTAVNEQR	1;1;1	3	3	0.1456	33631;39468;17214	-	6.12663e+06	360390	Glycosidase/GH10/	18
CGMCC3_g12121	9.58467	42932.7	LAVDVAK;SVFFASFPDEQR;VDFTEGEPLER	1;1;1	3	3	0.0756	3679;23792;20301	-	1.1904e+06	66133.4	Oxidoreductase/	18
CGMCC3_g12339	3.13264	39036.9	IGSAFYTTK	1	1	1	0.0245	10877	-	1.77331e+06	177331	other/	18
CGMCC3_g12488	2.35225	30801.9	MQIYHGSVDTTLNAK	1	1	1	0.0519	28481	-	0	0	Esterase/PHB depolymerase/hydroxybutyrate-dimer hydrolase/Carboxylic-ester hydrolases	18
CGMCC3_g12647	3.13264	98431	IAWGEEVLAAPQK	1	1	1	0.0141	23381	-	13527.5	355.988	Protease/Serine protease/subtilisin/	18
CGMCC3_g13054	8.00678	47648.1	IPDYPR;MISWWAGPGIK;VASHLIQYITLK	1;1;1	3	4	0.0676	4673;19467;22785;22784	-	2.72576e+06	170360	Esterase/SGNH_hydrolase/arylesterase/Carboxylic-ester hydrolases	18
CGMCC3_g13118	11.9883	57997.2	ALDAPSGVDSESFAAYAFYVDDAISK;ISYFELGNEPTNYASTR;TTVGPNYYK	1;1;1	3	3	0.097	38313;32150;12450	-	2.03879e+06	113266	Glycosidase/GH79/	18
CGMCC3_g13139	11.5974	83011.6	NFYMAVR;QTYWFGLSSK;SSTNLLYDK;YALDQFISLK	1;1;1;1	4	4	0.0463	8419;18195;12385;17620	-	1.07408e+06	41310.7	Glycosidase/GH55/	18
CGMCC3_g13299	2.87699	48285.5	LAQLASDAIR	1	1	1	0.0233	12898	-	853439	50202.3	Protease/Metalloprotease/metallocarboxypeptidase/	18
CGMCC3_g13292	5.10776	32989.6	MFSTFFNFR;VLHEAFAR	1;1	2	2	0.057	18073;9626	-	2.78519e+06	397884	Protease/Metalloprotease/Zinc peptidase/	18
CGMCC3_g13509	3.13264	22198.5	AVAGDFSTAVVSK	1	1	1	0.0583	19192	-	6.0457e+06	755712	other/	18
CGMCC3_g14168	2.56937	61016.7	VAGFGFLPGK	1	1	1	0.0175	11015	-	0	0	Esterase/Esterases and lipases/Carboxylic-ester hydrolases	18
CGMCC3_g14770	7.56045	51351.8	ASSDYILER;VAADFANELPAGLPR	1;1	2	2	0.0505	12763;26169	-	2.25478e+06	132634	Protease/Metalloprotease/Zinc peptidase/	18
CGMCC3_g14704	11.4265	31427.6	EKQQPVLDR;SAVYGELAK;SAVYGELAKR;SSGHNVLLSAPAENK	1;1;1;1	4	5	0.1137	14818;9493;14192;25838;25837	-	2.52451e+06	168301	other/	18
CGMCC3_g15208	15.5047	89953.5	VDVVAGDATYTGR;VLSDSGVSQPVR;VVNEGISTSTK;VVYTPSGGDGR;YALTVAK	1;1;1;1;1	5	5	0.0636	21182;18979;15575;14635;4784	-	1.69659e+06	38558.9	other/	18
CGMCC3_g15313	5.75398	62385.9	ALPDISILR;VGQTVAQPVGK	1;1	2	2	0.0355	11158;13835	-	0	0	other/rhamnogalacturonan lyase/	18
CGMCC3_g15493	2.14928	28369.7	LDWTPGLVR	1	1	1	0.0346	12867	-	81167.6	7378.87	Glycosidase/GH16/	18
CGMCC3_g16235	11.8003	60581.5	AWTEALEWPGQK;GLHVGKGEEYGK;KVDPSALGVDK;TGQNVYDIR	1;1;1;1	4	4	0.0807	23465;19834;15397;13170	-	3.44515e+06	164055	Protease/Serine protease/Serine carboxypeptidase/	18
CGMCC3_g16752	25.8389	53005.6	DKLYAQAASK;FWSYFESK;ILDGGSDNVVAAYDAANSK;INVHGYQYGNGAR;LVSNMLLDFR;LWNSEYGENDATGER;STTWSGASLPGLGFNIVR	1;1;1;1;1;1;1	7	7	0.195	14224;14175;31131;24242;17942;29174;30927	-	629209	28600.4	Glycosidase/GH30/	18
CGMCC3_g17699	2.7109	34050.4	MHSYWDTYR	1	1	1	0.029	19848	-	0	0	Protease/Metalloprotease/Zinc peptidase/	18
CGMCC3_g448	6.69845	76772.8	LLSDDPALAGLNKR;QLSLYAAFR	1;1	2	3	0.0324	25001;25003;13310	XP_031875504.1	33110.2	1182.51	Glycosidase/GH20/	19
CGMCC3_g54	2.78108	60023.2	YWENVFGFSK	1	1	1	0.0187	19892	-	0	0	Protease/Serine protease/Serine carboxypeptidase/	19
CGMCC3_g1647	13.7496	27401.9	AAGGTPILITSLTR;LVADLLLEK;SGATTVSFR;VIQNLETER	1;1;1;1	4	4	0.1583	22391;11620;9133;14454	-	1.92054e+07	1.37181e+06	Esterase/SGNH_hydrolase/arylesterase/Carboxylic-ester hydrolases	19
CGMCC3_g2328	13.494	43504.5	ADFEAEFK;ILLGVWTSGTDNIDKEINALK;TIVGFINDFK;TPTFWYNLR	1;1;1;1	4	5	0.1137	9979;35992;35991;16234;17614	-	3.25722e+06	203576	Glycosidase/GH17/	19
CGMCC3_g2333	4.42781	38325.7	SNSGTTGSVTNITYK	1	1	1	0.0402	25953	-	63372	7921.51	Glycosidase/GH28/	19
CGMCC3_g2402	2.48008	46783	ADWVAQGEPALR	1	1	1	0.0266	20883	-	487295	25647.1	Glycosidase/GH16/	19
CGMCC3_g3283	4.42781	46099.1	YQSSNTDGADTIR	1	1	1	0.0304	23738	-	652584	43505.6	Glycosidase/GH28/	19
CGMCC3_g3919	21.682	48764.5	AGSSVVHADLK;AGSSVVHADLKEGANTVTFSR;AYLLSEDREYGTR;DIGVYKDDDGK;HAAVSVNGEEQSVAFLATNQHPDR;TEEAGDLGPNR	1;1;1;1;1;1	6	7	0.1782	13830;13831;34539;26664;18401;37687;16385	-	4.10703e+06	241590	Glycosidase/GH43/	19
CGMCC3_g3848	9.04635	58265	ALHGSYQLALR;LFLVPGLGSK;SYFAGAGQGGR	1;1;1	3	4	0.0594	18526;18524;12109;13356	-	9.25071e+06	513928	Esterase/Tannase and feruloyl esterase/Carboxylic-ester hydrolases	19
CGMCC3_g3658	7.20889	49962.9	AVESFVLSGLSATSVR;NNIDNTIAAAK	1;1	2	3	0.0564	27391;27390;15934	-	483989	28470	Glycosidase/GH79/	19
CGMCC3_g4210	16.4161	40902.1	ISEDISGNIDINGPK;LEQIGGAVLLR;SLDGLNVASVDELHINNNK;VNNIVISDTFLK	1;1;1;1	4	10	0.1432	26647;26646;16743;16742;33458;33457;33469;33470;22248;22234	-	3.33176e+07	2.56289e+06	other/	19
CGMCC3_g4436	28.7771	34252.3	AITFLDSK;FGNVHIFNNYAEK;KAITFLDSK;LETSGINTR;SIIGAAGSSLTGVGLYINK;SIIGAAGSSLTGVGLYINKQENVIVR;STGYAVVNDVDLGGSTNDAPK;VLADNGDAIGIQASSK	1;1;1;1;1;1;1;1	8	10	0.284	8257;26355;11872;10958;30403;30402;38060;33808;26465;26463	-	1.20832e+07	671290	other/	19
CGMCC3_g4461	13.7927	68669.4	MYLWTQSTPR;NDGPRPEFNNGVPTDGK;TVLYSTSMTTTPNTYSTINGVTAVHR;VYPWGVNDPTEGDR	1;1;1;1	4	7	0.1053	20472;20064;30280;30282;38752;38746;27110	-	3.63987e+06	134810	Protease/Metalloprotease/Fungalysin metallopeptidase/	19
CGMCC3_g4707	6.99717	76373.5	AEIAFFANEEK;GGLDDVIAEYNNR	1;1	2	2	0.0356	19696;23927	-	1.08764e+06	40282.9	Glycosidase/GH13/	19
CGMCC3_g4765	13.2834	38200.9	GNLPVSGSTAAAVGASICR;SGSTTGVFCGTVGALGATVNYAEGR;TVSGTTLTGYIDGYGR	1;1;1	3	11	0.1579	29877;36853;36852;27964;27962;27959;27957;27960;27965;27958;27961	-	877963	58530.9	Protease/Serine protease/alpha-lytic protease/	19
CGMCC3_g4846	2.0984	54460.4	TEFLNSAR	1	1	1	0.0158	9485	-	1.02047e+06	63779.4	other/	19
CGMCC3_g5198	18.6179	64967.2	ASAAGEVLWSGR;GLETFSQLFYK;IQEYAVHR;LFDDLLPR;NWYPVEDVLR;SQYDAAPR	1;1;1;1;1;1	6	6	0.0976	17813;21458;11668;10917;20278;8655	-	3.12369e+06	100764	Glycosidase/GH20/	19
CGMCC3_g6347	10.4374	42993.4	EIDTIGTDGIIK;EIDTIGTDGIIKR;VITLGGDHTITLPLLR	1;1;1	3	4	0.073	19865;23834;28874;28876	-	717143	71714.3	other/	19
CGMCC3_g7602	5.75398	35553.8	FITPFER;TEGAIWYFER	1;1	2	2	0.0526	8715;19774	-	550657	42358.2	other/	19
CGMCC3_g7523	23.4866	40026.9	DTYESIQWNSVLR;FTHSFNQPSIIVK;QAVTYPTTLTHITEANSLISR;SPGADDNGSGTVVVLEALR;VSNTGPQSWLK;YPGTTSDLVIVGAHMDSTAGSSTAR	1;1;1;1;1;1	6	7	0.2713	27195;25736;35988;35984;30854;18199;37214	-	8.39546e+06	466414	Protease/Metalloprotease/Zinc peptidase/	19
CGMCC3_g7691	7.48435	24024.6	NPLIEYYVVENHGEYNPGSAGTLK;TNAPSIDGTQTFK	1;1	2	3	0.163	38089;38090;22604	-	6.03711e+06	548828	Glycosidase/GH11/	19
CGMCC3_g8416	8.85562	85266.5	AHGAVATWFITGNNIGK;GMINANYVSTIQR	1;1	2	4	0.0351	29413;29412;24994;24660	-	1.62966e+06	125359	other/chitin deacetylase/	19
CGMCC3_g8224	3.13264	46758.1	NTDGWDTYR	1	1	1	0.0207	15348	XP_031877743.1	953013	63534.2	Glycosidase/GH28/	19
CGMCC3_g8999	2.12639	32572.2	LRDDISSYNSELTTR	1	1	1	0.0495	29590	-	0	0	Esterase/SGNH_hydrolase/arylesterase/Carboxylic-ester hydrolases	19
CGMCC3_g9040	23.7854	62048.7	ELLAVGGYESEVEELATR;FLTTDQALADTAYFAQNVVFPGK;FYKPGGPVIALASGETSGLGR;LTHVVDNILLQK;VAIIDGESDPWR;YYGSSVPTPDFSTENLR	1;1;1;1;1;1	6	8	0.1826	32185;37357;37356;33782;22953;22954;22093;31697	-	7.53651e+06	243113	Protease/Serine protease/Serine carboxypeptidase/	19
CGMCC3_g8876	12.4343	74838.8	DKEPAAVDVDAAK;ELYTGNYNR;LPSLPLTISNAIK;TIDGGLSR;VNLQWR	1;1;1;1;1	5	5	0.0727	21317;15404;22313;6108;6014	-	7.57221e+06	252407	Oxidoreductase/	19
CGMCC3_g8863	33.9501	42469.1	AAFVVFDGASNR;DTVSVGGLSVTGQAVEAASK;LDAYLFTADLK;LDAYLFTADLKHNTPGK;LTGATWSISYGDGSSSSGIVYK;NGQTVYDPSK;SKLDAYLFTADLK;TFFETAK;VSSSFSEESDLDGLLGLGFSSINTVSPTQQK	1;1;1;1;1;1;1;1;1	9	29	0.2973	19242;19238;19241;19239;19240;19237;19243;31091;31090;31089;19731;31410;35378;35376;35374;35375;35373;14670;14669;14700;14701;14699;25032;25033;25031;6733;39524;39521;39523	-	1.88541e+08	1.25694e+07	Protease/Aspartyl protease/pepsin/	19
CGMCC3_g9264	10.3054	27821.3	AITGPASVAAAQNDNLMPAAR;EEAFFQAVR;YLKEELGVSK	1;1;1	3	4	0.1498	33504;33505;14276;16643	-	3.09261e+06	281146	Esterase/Dienelactone hydrolase/carboxymethylenebutenolidase/Carboxylic-ester hydrolases	19
CGMCC3_g9712	4.42781	17246.9	LNSLENPNLILLGQVLK	1	1	1	0.1006	31114	-	0	0	other/	19
CGMCC3_g10325	4.42781	54934.8	TGVVTPIEGTTYAAHDSATVSGNAFK	1	1	1	0.0526	37776	-	0	0	Glycosidase/GH43/	19
CGMCC3_g10409	26.8205	92977.1	AFEDGSNIITASIGGPSGWTDEPWAATVSR;GVFSVNWDGQLDDGTYAPAGK;QEGEDVFSTHVMTQVDK;SFPYLYVSR;TLDPATIENVLSANANPVK;VFGDASKLEEYDVTETQPFR;VSVPAGGEATVLVTPTPPAGLVAER	1;1;1;1;1;1;1	7	11	0.1586	39368;35011;31696;15476;15477;32215;32214;36212;36211;36594;36593	-	3.17667e+06	113452	Protease/Serine protease/subtilisin/	19
CGMCC3_g10342	35.4546	94821	AKDFVSQLTLLEK;DFVSQLTLLEK;FEFSNLAVAK;FLAVIGEDAGPNPK;FSDYNSVFPSGQTVAATWDR;GVDVVLAPVAGPIGR;IMAAFFK;IPLAPGASATFSAEITR;SPFTWGATR;TAEEFLPPNALDSNPQAK	1;1;1;1;1;1;1;1;1;1	10	11	0.1393	25172;25170;20327;15288;23747;35521;23577;6300;28601;11862;31841	-	4.8709e+06	124895	Glycosidase/GH3/	19
CGMCC3_g10712	2.22826	60375.5	TQTIYQVVTDR	1	1	1	0.0201	21186	-	1.34913e+06	53965	Glycosidase/GH13/	19
CGMCC3_g10666	7.56045	24542.6	IAAGSTYTIEWTAPDAFK;YSWTIPSTLGK	1;1	2	2	0.1155	31840;19218	-	1.79575e+06	598583	other/	19
CGMCC3_g11097	7.48435	47956.5	DIGLFQDDNGSAYLLTEDRPNGLR;TASGDLGPNR	1;1	2	2	0.0757	38176;10867	-	2.60061e+06	144478	Glycosidase/GH43/	19
CGMCC3_g11226	2.7109	40667.7	TWSPGWIK	1	1	1	0.0216	10493	-	0	0	Glycosidase/GH5/	19
CGMCC3_g11548	16.6379	46561.9	FEDVTVK;SSSSAFPFNTDGFDVGAK;SWIGGQGLAK;VASVADVQNIR;VASVADVQNIRFEDVTVK	1;1;1;1;1	5	6	0.1067	6588;30558;11710;16828;32529;32528	-	1.38178e+07	657989	Glycosidase/GH28/	19
CGMCC3_g11679	2.06623	40791.8	VFPDYYDVWR	1	1	1	0.026	22154	-	297214	19814.2	Protease/Aspartyl protease/pepsin/	19
CGMCC3_g11826	28.9362	58538.9	DLIAINQDPAVKPIQLVQR;FTTMWK;INLDAFPQGLQPLSDLAR;IYNQAIHIAK;QVNAHGSLALR;SALMISTDLAALSDETVALLQNK;SARDDFVTR;TVDGATSFSK;VGNLGGSSGGR	1;1;1;1;1;1;1;1;1	9	12	0.2116	34407;34406;5932;32234;16799;16800;16638;16641;36683;13207;11574;10115	-	1.27771e+07	491426	Glycosidase/GH27/	19
CGMCC3_g12101	29.8664	71977.4	AFQYSDR;EDLQPFIDDALNQIEFIR;GAYDGVFTASLK;GPVDSTWGAK;NADRVPGTFYAPVLR;STADEWVEHAVELTPSK;VDIAEALAELHPSLLR;VPGTFYAPVLR;YTGSFWVK	1;1;1;1;1;1;1;1;1	9	12	0.1554	8009;34821;18509;11731;28171;28169;31361;31360;29284;29285;18284;10869	-	1.49987e+07	714221	Glycosidase/GH3/	19
CGMCC3_g12012	26.5668	39629.6	GPGADDNGSGVVVILEALR;IPGTSSDIVIVSAHFDSTGGSSTAR;SSYGTEAATWLFNQVK;SVAAANSAITVSQFTHSFSQPSIIAK;TVLAVVNQDMAGYSPSGK;VSVYTDYVDSSLTSYVR	1;1;1;1;1;1	6	10	0.3261	30662;30655;37031;37032;30122;30123;38076;30615;32062;32061	-	1.59896e+07	1.06597e+06	Protease/Metalloprotease/Zinc peptidase/	19
CGMCC3_g11975	3.17572	60765.1	TVLETNNVEYQK	1	1	1	0.0212	23973	-	119178	5675.15	Oxidoreductase/	19
CGMCC3_g12184	7.48435	56499.2	IITAADTTLK;NAAPVAQDGTDFSYFAQVK	1;1	2	2	0.0544	12573;33079	-	0	0	Protease/Aspartyl protease/pepsin/	19
CGMCC3_g12199	13.9546	40366.1	AGHGLAFSTSHVEVTSK;DSTLPGLEDR;GPVLIVTGER;NAVFDLEAPK;SYWDFSAK	1;1;1;1;1	5	6	0.144	28983;28982;14482;12400;14522;11318	-	8.10947e+06	737224	Esterase/Pimeloyl-ACP methyl ester carboxylesterase/pimelyl-[acyl-carrier protein] methyl ester esterase/Carboxylic-ester hydrolases	19
CGMCC3_g12603	5.44888	58470.7	SLELLLGR;SPGPAVDDTLTR	1;1	2	2	0.0378	8448;18507	-	1.17965e+06	62086.9	Protease/Serine protease/Serine carboxypeptidase/	19
CGMCC3_g13017	5.48489	52803.6	FEIWSDIAK;GIFISPDVHVSK	1;1	2	2	0.0446	14680;20480	-	340348	14181.2	other/	19
CGMCC3_g13261	27.9177	34451.3	ALNSGSPVIKPTK;DPAIVEGGGAEK;FLKDESLK;FYPSSDPNHTGAPGPIVIR;GTGGVRDPAIVEGGGAEK;SPTNIIDLNILPTGTDGK;WYIVGTDLDIGK;YAYTSDFK	1;1;1;1;1;1;1;1	8	9	0.2991	20861;20863;15852;10650;33003;28062;30990;22605;11055	-	1.01197e+07	674648	Glycosidase/GH43/	19
CGMCC3_g13732	10.4589	65276	LSFPNLSGAQIDEIVAK;SLASEQLTQK;YAAPPTAALR	1;1;1	3	3	0.0605	30128;14554;12103	-	1.48743e+06	92964.3	Esterase/Carboxylesterase/carboxylesterase/Carboxylic-ester hydrolases	19
CGMCC3_g13840	2.20935	9281.55	QFFQIASILAVMASSVSAAVTVGSACEGAGYDSLPTAEAAPTPVSSLMSAPLTASAK	1	1	1	0.6477	40962	-	0	0	other/	19
CGMCC3_g14051	4.42781	36432.3	AAIQAALDSISSGQR	1	1	1	0.0424	25088	-	553280	30737.8	other/	19
CGMCC3_g14366	6.30836	98302.6	IALLQFPDSR;LASFLSSTAK	1;1	2	2	0.0216	16448;11928	-	317195	9912.34	Protease/Serine protease/subtilisin/	19
CGMCC3_g14627	43.6545	79254.9	AAANAAFNGAK;ALTGVVDGPSFYAK;ALVSISEDGSSLPVIK;DADSAYNSVFFEQSLYATTGGK;DFYTAALAAGK;DNVEDGIPAQFVK;DQILRDNVEDGIPAQFVK;ENDGFNAAAEIVSR;LINGIDAATYLDETINK;QLFPHTVQEGNSR;WKENDGFNAAAEIVSR	1;1;1;1;1;1;1;1;1;1;1	11	20	0.1888	11397;23668;27268;36473;15359;23845;33548;25193;30947;30936;30946;30937;30945;25601;25623;25603;25622;30186;30188;30185	-	1.27684e+08	4.25612e+06	Protease/Serine protease/	19
CGMCC3_g14997	7.20889	64775.1	LVGTGGTSASAPLVAGLVGLLNDAR;QDDLTAFLTR	1;1	2	3	0.0576	36052;36053;17091	-	152040	5631.13	Protease/Serine protease/subtilisin/	19
CGMCC3_g15727	2.87699	44192.5	NGFISWIDQSVLR	1	1	1	0.0317	26064	-	48135.3	2533.44	Esterase/pectinesterase/pectinesterase/Carboxylic-ester hydrolases	19
CGMCC3_g16058	10.4374	27047.4	APSAGVVIQK;LEQAMVNIIGK;VITDDVDSGDWNNQTPAQSEAK	1;1;1	3	4	0.1686	10369;18616;18170;36602	-	6.29601e+06	899430	Esterase/carbohydrate esterase/acetylesterase/Carboxylic-ester hydrolases	19
CGMCC3_g16596	10.1039	63190.6	DDGGVVDADLK;SYSANSYLPLAGSNLVVQTSAQVVK;YLSNEHDIK	1;1;1	3	4	0.0759	14515;37793;37794;15018	-	2.19049e+06	99567.7	Oxidoreductase/	19
CGMCC3_g16692	2.87699	65862.3	SLVEGNTLAQSLGVK	1	1	1	0.0246	25661	-	0	0	Glycosidase/GH15/	19
CGMCC3_g16837	17.7909	89421.7	AATQGYNALSLTVK;AIGIAFK;ELGWTFNGQEK;FSGADLSK;VEIVPSVPAK;VTFFTVGAPLR	1;1;1;1;1;1	6	6	0.0734	23951;3770;20776;6232;12334;17951	-	6.95128e+06	165507	Esterase/carbohydrate esterase/acetylesterase/Carboxylic-ester hydrolases	19
CGMCC3_g17661	2.87699	34630.7	SSSSLANLNNFSSVLR	1	1	1	0.0479	28498	-	221363	22136.3	Esterase/Cutinase/poly(ethylene terephthalate) hydrolase/Carboxylic-ester hydrolases	19
CGMCC3_g118	4.42781	51678.2	NTDFFDSLNVEDVRVER	1	1	1	0.0366	33493	-	265411	16588.2	Glycosidase/GH28/	20
CGMCC3_g332	5.67317	62901.5	ATVQNLQIAAK;TAVLHQSVAR	1;1	2	3	0.0353	16328;13761;13760	-	798196	44344.2	Oxidoreductase/	20
CGMCC3_g167	7.56045	56665	LAFVLDTYYK;LLSDAGIYVVSDLGEPK	1;1	2	2	0.0504	18661;29690	-	253494	12071.2	Glycosidase/GH72/	20
CGMCC3_g1905	50.091	113111	AALAALTVTNVDDVR;DFVASVR;DFVTFSDTQVWQDAGMSR;EGLFVVYR;FYLFVDEYGGR;LAPIFTTTEGVTSSPASGTPVDLTSEVK;LPDNIIAGVTNIAIEAK;NEDVNINPSNIGNGVTTANYIGR;QGLYHLTYSIDDTGSENYR;SLSAAEVLSR;SSDLVTWTR;TTVIYLNGYEVAR;VGYATSENFSGPWQYQGVILQK;VLFPVYPGTDLTK	1;1;1;1;1;1;1;1;1;1;1;1;1;1	14	17	0.2038	25928;5417;34155;10714;22284;38652;38651;29363;29355;29356;36857;35318;12159;13132;25336;37082;24250	-	1.16368e+07	277067	Glycosidase/GH43/	20
CGMCC3_g2134	20.9224	72713.3	ALGDLLELDDTVK;AVDILHNR;EDFALHESAR;GLAEFFGLDEPELEK;SAALDIPGLK;VETIVELIHR	1;1;1;1;1;1	6	7	0.0985	23161;9498;16920;16919;28471;10775;17986	-	4.92138e+06	136705	Esterase/alkaline phosphatases and sulfatases/alkaline phosphatase/Carboxylic-ester hydrolases	20
CGMCC3_g3222	26.3491	77047.2	ATGGSTSELAQEPGLSAK;DDDASEIETK;DVQSLALR;FGFVPNGGR;NFAGAGDELK;NLASGAESGWDYTSR;NMIENFLDLVDR;TFVVAGGR;VIDIWSDLTR	1;1;1;1;1;1;1;1;1	9	9	0.1458	28621;15179;8469;9834;11831;27239;25221;5747;18228	-	7.39396e+06	194578	Glycosidase/GH13/	20
CGMCC3_g3203	4.42781	34721.1	ALASHAHSLTTQEGR	1	1	1	0.047	26751	-	0	0	Glycosidase/GH114/	20
CGMCC3_g3151	7.3048	25855.8	GSIVAMSAPDGK;HGAVGVDGYEK	1;1	2	2	0.0913	16082;15468	-	4.69129e+06	469129	other/	20
CGMCC3_g4829	16.6923	138759	AGYQTTHNMDPSVVGSSQFGQLFR;NGLMNLIK;SFSVPGSTK;TSGNLVER;TYADQTQINVAQGRPAGR;TYWINLDNMGGYR	1;1;1;1;1;1	6	6	0.0606	37991;8496;8710;7715;31908;27340	-	3.81137e+06	146591	other/	20
CGMCC3_g5195	3.05654	38338.9	IVFTVDGTVVR	1	1	1	0.0301	17886	-	96532.5	8044.38	Glycosidase/GH16/	20
CGMCC3_g5302	3.13264	19640.7	VIGQPLIVFDSYADEK	1	1	1	0.0865	29989	-	875268	109408	Oxidoreductase/	20
CGMCC3_g5615	3.05654	49145	GEFISTPIR	1	1	1	0.0194	11798	-	763684	63640.4	Protease/Aspartyl protease/pepsin/	20
CGMCC3_g7532	13.8688	81894.6	GTQSPLLDSANDK;SAIMTTAYTTTK;VAVTPETLTFSEAGEK;VDVSLTDPALVK	1;1;1;1	4	4	0.0675	21828;20685;28223;19328	-	784567	30175.7	Protease/Serine protease/subtilisin/	20
CGMCC3_g7412	3.05654	39267.5	NVAATVTANDAK	1	1	1	0.0316	16931	-	0	0	other/	20
CGMCC3_g7728	13.9449	59268.5	AVIPFAALDGTK;FAVYDEDMSLAK;FGTQQDFK;YDTSAPLYELTSTLLGAR	1;1;1;1	4	5	0.0928	17786;23215;22844;10383;32258	-	1.84923e+06	84055.8	Glycosidase/GH13/	20
CGMCC3_g8732	5.91372	53164.3	FQQTQIVEER;LDSGESVTAR	1;1	2	2	0.04	19928;12202	-	1.36129e+06	97234.7	Protease/Metalloprotease/Zinc peptidase/	20
CGMCC3_g8865	20.5948	122394	NLANDVIDQSR;TLGGVGLYPANAEK;VFVSIDWENAPK;VIVPVANR;VVVDLGGVR;VVVDLGGVRK;WINTIQLEK	1;1;1;1;1;1;1	7	7	0.0579	18994;22887;23224;7463;8827;12432;15948	-	4.50402e+06	77655.5	Glycosidase/GH115/	20
CGMCC3_g9100	25.1523	56259.9	AKELYEIAK;LGEEEYNHPTR;LVIGDQIPK;NGIPGGGIATGAEGIK;NKEPVHGDLVLVK;RPLVETEALQDTISSDNLLAR;SDYDAFIR;VIGSDGHLGTLDYINFNLQK	1;1;1;1;1;1;1;1	8	9	0.2054	13149;21796;21797;10718;23380;24208;36291;10832;35055	-	1.11102e+07	529055	Protease/Metalloprotease/Zinc peptidase/	20
CGMCC3_g9374	4.42781	60152.8	GTEIVDWEDEQYVGK	1	1	1	0.0265	29566	-	0	0	Oxidoreductase/	20
CGMCC3_g9706	10.0859	27804.8	IMPLGASITHGVQSSDGNGYR;MANLWFAGIK;SDLVDGTHPDDAGYQK	1;1;1	3	3	0.1808	34817;16672;28844	-	0	0	Esterase/SGNH_hydrolase/arylesterase/Carboxylic-ester hydrolases	20
CGMCC3_g11740	8.85562	42968.7	ALTTQSGATWGLGTISHR;QSTTSAILAGFNWAVNDIVSK	1;1	2	3	0.0942	30846;35193;35192	-	33656.1	3059.65	Protease/Serine protease/subtilisin/	20
CGMCC3_g11695	12.3611	101002	FYEGQVEQR;FYTYANSEAVR;LVLHSQSGVEDYAK;LVNTAASIAK	1;1;1;1	4	4	0.0479	16289;21104;26258;10893	-	4.83465e+06	115111	other/	20
CGMCC3_g12026	13.0251	44785.4	LEYLGVVDNTPR;LGAWIEEMSAYVK;RLEYLGVVDNTPR;VVNAATNVGIK	1;1;1;1	4	4	0.092	22516;25270;26007;13928	-	3.88452e+07	2.04448e+06	Glycosidase/GH5/	20
CGMCC3_g12020	4.42781	53977.8	TFDFTAGDVGYVK	1	1	1	0.0261	23556	-	861244	41011.6	other/	20
CGMCC3_g12057	3.13264	30763.1	YLHYSLDSSK	1	1	2	0.0352	18080;18077	-	594168	45705.2	Esterase/SGNH_hydrolase/arylesterase/Carboxylic-ester hydrolases	20
CGMCC3_g12200	19.6899	41050.5	AGLEASYTQYDAILDDINEFGQTTPTNGQK;HPAYDGALEALK;IDGIGMQAHLVAHR;KAGLLYFGAATDSPGQR;TAAEVDPDAK;VLGEDYIK	1;1;1;1;1;1	6	8	0.248	39572;20116;20117;26037;26043;29353;11695;9466	-	1.35134e+07	794906	Glycosidase/GH10/	20
CGMCC3_g12335	3.05654	42309.5	DLSSYTMTNWMTNENMANITIGAASRNIELFQNELQGR	1	1	1	0.0987	40590	-	0	0	other/	20
CGMCC3_g12694	24.5284	104892	IGVLDTGVDYR;ILAGIAEQGR;MVFNFPAK;SESDKILAGIAEQGR;SYGLIGSMYGGDKPK;TYSIGHQGAAEVDALPK;VVPINASAR;YTTSILFR	1;1;1;1;1;1;1;1	8	8	0.0844	17937;12012;9911;26684;26854;29409;9165;11239	-	4.90835e+06	132658	Protease/Serine protease/subtilisin/	20
CGMCC3_g13092	3.13264	22005	GTLDQTAASNWK	1	1	1	0.055	20302	-	926179	102909	Oxidoreductase/	20
CGMCC3_g13157	6.00963	61341.3	ANQATDNYWLR;FTTNFEAGK	1;1	2	2	0.0358	21970;11632	-	1.74665e+06	194072	Oxidoreductase/	20
CGMCC3_g14108	16.1394	58684.5	EVNLPAGSFLVSTK;NLNIHPDIR;VGGLEVENLSGPYK;VYTTIESSIADFK;YNPDGVFYFQR	1;1;1;1;1	5	5	0.1132	24554;14126;24548;24797;23246	-	5.2619e+06	210476	Protease/Metalloprotease/metallocarboxypeptidase/	20
CGMCC3_g14185	5.92065	55462.9	EAHDLGYTLR;YYYGVGPGTDIPSK	1;1	2	2	0.0471	16927;25676	-	391149	18626.2	other/	20
CGMCC3_g14669	2.7109	36133.1	LLAEGPATDPVR	1	1	1	0.0358	18832	-	0	0	other/	20
CGMCC3_g14671	2.35225	78568.4	LSIFALK	1	1	1	0.0093	5382	-	0	0	Protease/Serine protease/subtilisin/	20
CGMCC3_g15404	5.702	26246.3	DFDPTLYR;NGEVDAWDNADFRDAVR	1;1	2	2	0.1042	11960;31959	-	3.56338e+06	356338	other/	20
CGMCC3_g16251	2.19038	61434.1	YLLDFTR	1	1	1	0.0127	9194	-	25247.5	1262.37	Protease/Serine protease/serine carboxypeptidase/	20
CGMCC3_g16900	6.23226	42547.6	YTSDLLDLLK;YTSDLLDLLKR	1;1	2	3	0.0274	17122;21600;21599	-	82092	11727.4	Esterase/carbohydrate esterase/acetylesterase/Carboxylic-ester hydrolases	20
CGMCC3_g16923	2.56937	50563.5	TTPGLVSR	1	1	1	0.0171	6403	-	576014	32000.8	other/	20
CGMCC3_g17286	9.19509	52598.4	LLDLDPANPK;NYIVIGSEAAR;VIDVSSLPEDPTGGK	1;1;1	3	3	0.0753	14260;17501;25625	-	3.42489e+06	155677	other/	20
CGMCC3_g469	4.42781	51804.7	GTVGTAVEEAITHAER	1	1	3	0.0339	27643;27642;27641	-	1.06162e+06	55874.8	Glycosidase/GH26/	21
CGMCC3_g90	17.4902	65517.3	EAYYDNFTTR;IPGLAGGAIGTK;NLHLLTGQQVTK;NPLDVSLLTEGVK;VLTTGSGDSVTATGVEFAASK	1;1;1;1;1	5	5	0.1097	19976;12798;21986;22741;32622	-	880244	30353.3	Oxidoreductase/	21
CGMCC3_g388	5.31574	64787.1	SAGAGSLAINTHNFK;TMAILPQALDATWAQK	1;1	2	3	0.0519	25083;25084;29451	-	217790	8376.54	Oxidoreductase/	21
CGMCC3_g1221	2.054	59659.7	FAAPPVGQNR	1	1	1	0.0181	12861	-	841327	49489.9	Esterase/Carboxylesterase/Carboxylesterase/Carboxylic-ester hydrolases	21
CGMCC3_g1117	5.08634	69554.8	GLFTYDVFR;LAIVNTGGIR	1;1	2	2	0.0307	15000;11618	-	290321	8064.46	Esterase/metallophosphatase/acid phosphatase/Phosphoric-monoester hydrolases	21
CGMCC3_g1890	10.6931	25494.3	ANDVKPDEYSFR;LGATVIYDAYR;TDDAEPAYITVK	1;1;1	3	4	0.1515	24029;24028;18919;21159	-	4.24719e+06	303371	other/	21
CGMCC3_g2849	40.1246	57391.5	FLASNPSTRPDLTFLAAYTNAQLR;FSLYKDR;FVFNTEAHPFSVA;MWVYDQK;SDGGSYVLRPEVIESYYYAYR;SGGWNGGTDSFYEYLIK;VAFDTPSGVPDNILVYDPKPR;VQVDVADNK;WIAAADSSIK;YLGGLLSGHDMLK;YSYLIQATDAK;YVDFGIK	1;1;1;1;1;1;1;1;1;1;1;1	12	16	0.3083	38119;9228;24630;10351;37166;31294;31315;35989;35987;10874;13049;13051;23564;23563;19802;6671	-	2.36249e+07	843748	Glycosidase/GH47/	21
CGMCC3_g3584	3.13264	61996.7	SAILESGSSVAK	1	1	1	0.0212	16093	-	0	0	Esterase/Esterases and lipases/Carboxylic-ester hydrolases	21
CGMCC3_g3521	10.4805	76289.4	AQPDAQAAAVAPR;IIIANTGHIR;NPSTGALEYIGK	1;1;1	3	3	0.0504	19627;14653;19150	-	3.97899e+06	153038	Esterase/metallophosphatase/acid phosphatase/Phosphoric-monoester hydrolases	21
CGMCC3_g3595	6.05271	62334.7	ALGFLDDALK;LDALLLVLK	1;1	2	2	0.034	13090;11163	-	25518.4	773.285	Esterase/alkaline phosphatases and sulfatases/alkaline phosphatase/Carboxylic-ester hydrolases	21
CGMCC3_g3967	20.6096	41301.9	ALEILGDGSQLAIIGGGR;LGDASAWVEYAVPQPNAYSR;LSHQVTSDLK;SSDGGNSWSEIGR;VQDTVNGWGLR	1;1;1;1;1	5	8	0.187	29170;34979;34978;15363;21966;18998;19023;19022	-	5.54303e+06	461919	Glycosidase/GH33/	21
CGMCC3_g3801	7.27764	61563.8	IGDWVEQR;QGFDEFPSK;VIEHTNNFIIASGNLDYR	1;1;1	3	3	0.0633	11286;12785;33779	-	2.38445e+06	113545	Protease/Serine protease/serine carboxypeptidase/	21
CGMCC3_g4388	14.8785	65713.4	QQGDFTIR;SASVIATQMLSGVAK;SFEYQWK;VVPLLLSDHR;YKQQGDFTIR	1;1;1;1;1	5	6	0.0706	10230;24913;24578;10862;16105;19297	-	3.03026e+06	131751	Oxidoreductase/	21
CGMCC3_g4851	14.7332	86758.1	LPANFDPSK;SLVAGHLGR;STPVTIDAFPADDLVVGELK;VVEQDSGVFSHALIVAPVSDWR	1;1;1;1	4	4	0.0772	10911;8718;33900;36725	-	356644	9639.02	Protease/	21
CGMCC3_g4613	5.95495	47045.4	LSNYFITLADGLK;TDEGGFVHR	1;1	2	2	0.053	24380;11727	-	106886	5089.83	Glycosidase/GH105/	21
CGMCC3_g6018	3.17572	44236.8	LVLNGLDSPR	1	1	1	0.0239	13836	-	1.09558e+06	73038.6	Oxidoreductase/	21
CGMCC3_g8307	2.33899	61237.9	LFLQFVQK	1	1	1	0.0143	11874	-	34689.7	1284.8	Esterase/Carboxylesterase/Carboxylesterase/Carboxylic-ester hydrolases	21
CGMCC3_g8603	22.2596	38142.3	APFTMTVQSVSITNANPAGSYTYGDK;LGIWAGGDPDNSAGTITWAGGETDYTK;NTEVQTNYFGK;STYTVDFTK;TLNYADALGGQNFPQTPAR;WYIDGALVR	1;1;1;1;1;1	6	10	0.2693	38352;38351;38417;38479;38478;20535;13036;33159;33158;14156	-	1.65511e+07	1.1034e+06	Glycosidase/GH16/	21
CGMCC3_g9525	9.05627	62303.6	DEFDGGLVDK;LGYSTGSNDPQWLASVENR;NSAGLPQLGR	1;1;1	3	3	0.0703	14203;33979;11580	-	756893	37844.6	Glycosidase/GH43/	21
CGMCC3_g10382	3.13264	50101.8	IANSDGWDTYR	1	1	1	0.024	20443	-	1.58993e+06	69127.2	Glycosidase/GH28/	21
CGMCC3_g10590	8.85562	126115	ILPVQAADDPK;LSVYTIGTAK	1;1	2	2	0.0172	16676;12746	-	691985	23066.2	Oxidoreductase/	21
CGMCC3_g10631	26.3189	46303.7	DVVAHTGVR;FGVPVFGATITPFTGADQPYSDPEREK;GSSAAVAIVGDSISDGR;LDRDVVAHTGVR;LLLAFDQIATR;LQISNVFGGSDLPITAVTIAR;TTSFLAAGNR;VLADGLGPNALGR	1;1;1;1;1;1;1;1	8	9	0.2534	9917;39066;26514;21621;19448;34788;34787;12306;19225	-	1.32391e+07	630436	Esterase/SGNH_hydrolase/arylesterase/Carboxylic-ester hydrolases	21
CGMCC3_g11193	6.18918	54977.4	QQLTTEGVPLR;SFYLQALVLR	1;1	2	2	0.0417	18959;18008	-	4.65085e+06	244781	Oxidoreductase/	21
CGMCC3_g11780	2.14185	56412.8	IFYTAFPR	1	1	1	0.0155	11639	-	418858	20942.9	Protease/Serine protease/serine carboxypeptidase/	21
CGMCC3_g12151	15.7288	24888.1	AVIDHDAVVGFAETVPSGTVGALYLK;EANFNSNLGK;TALENTDFGSANVPMK;TSGISWTDTTHPR	1;1;1;1	4	6	0.272	37932;37933;14180;28732;24450;24449	-	8.26565e+06	918405	other/	21
CGMCC3_g12191	21.7432	45313	AAFIPYGASISNLLINDK;NDLGSYNWR;QIFEPGGDPYVLQASYR;QIGADLGKK;TQGLFDNKDFPR;VAVDNILIPTGEILANEK	1;1;1;1;1;1	6	7	0.2024	31454;15241;31814;8792;23970;31465;31464	-	6.5493e+06	327465	other/	21
CGMCC3_g12732	22.6483	47849.8	AVGAYEFGR;NDVEYVSPIK;QAIEMATAVSQQFVR;STGGATMIQGSSFSIR;VEIGGAVVEK;YGDGSGAQGVVGTDR	1;1;1;1;1;1	6	7	0.1648	10358;16565;28225;28484;27279;11241;23984	-	9.34773e+06	549866	Protease/Aspartyl protease/pepsin/	21
CGMCC3_g13035	11.9883	97819.9	LGASGTLTIDGAAFGVNPGVLFAPLR;QAVPAGVLLSIYIR;QTGAVTYVGR	1;1;1	3	5	0.0484	37340;37339;25004;12212;12698	-	1.56454e+06	120350	other/	21
CGMCC3_g13604	12.6961	27344.6	AGVDVEVSK;NSETGLYEVEIR;TLINNLVVGVTK;VVTVEGPR	1;1;1;1	4	4	0.1694	8516;23329;19761;7108	-	9.22895e+06	709919	other/	21
CGMCC3_g13829	18.1587	45708.5	ASSWSIGHR;EAGIAPER;EHIALTNDLGLK;IMAPPLYYLVTVEDGK;IVPSSYAK;LVSWSLER	1;1;1;1;1;1	6	7	0.1452	11226;6700;21189;21190;30454;7385;10940	-	2.99804e+07	1.3035e+06	Esterase/Glycerophosphodiester phosphodiesterase/phosphodiesterase/Phosphoric-diester hydrolases	21
CGMCC3_g14393	3.13264	20522.4	ADADVQAYK	1	1	1	0.0459	10661	-	910770	113846	Oxidoreductase/	21
CGMCC3_g15193	3.05654	31350	YHSEVDVSDGYTR	1	1	1	0.0464	25892	-	0	0	other/	21
CGMCC3_g15498	9.93879	42415	LTELLGLK;TWEFLSHVAAGGR;YQPFLYELR	1;1;1	3	4	0.0792	8035;23827;23826;18511	-	1.60646e+06	133872	other/	21
CGMCC3_g16505	5.93353	53124.8	QFNVYDVR;SFLETLGNVAK	1;1	2	2	0.0398	12383;17067	-	3.60811e+06	138773	Protease/Serine protease/Serine carboxypeptidase/	21
CGMCC3_g9610	13.3981	63896.5	IDNLYGGLLAQR;RTQDLAVEGAK;TQDLAVEGAK;YPTADEEVVMTMLSVNHGAK	1;1;1;1	4	4	0.0744	21460;17321;12122;34961	-	6.74855e+06	396974	other/	22
CGMCC3_g13399	6.99717	39051.3	ETLLVQVLGK;QYNDLINSNLAAFK	1;1	2	2	0.0642	14386;27197	-	654879	72764.3	Esterase/SGNH_hydrolase/arylesterase/Carboxylic-ester hydrolases	22
CGMCC3_g14485	31.9956	87897.2	AAATAAFK;AYGAVGGTGYFK;ENTEDPALIAELDR;FIEDLIFK;FTTYVTSR;IYEDIISTPDTASALK;LINGVDAVK;SSAAGVNVKDEILR;VVQDFFAAAVR	1;1;1;1;1;1;1;1;1	9	10	0.1229	4414;17404;26824;11929;10490;29133;9238;24457;24459;18357	-	1.27289e+07	353582	other/	22
CGMCC3_g16634	10.2032	44571.7	AGGSSLTVDK;DYMFAISPETFSR;NVNFGYGIR	1;1;1	3	4	0.0742	9399;9398;26760;12352	-	972608	64840.5	other/	22
CGMCC3_g3921	11.9883	93909.9	APPPTVDAWADIK;SATVYTFTPGEAQLVVAR;VGIVDTGVDYR	1;1;1	3	3	0.0469	22619;31470;17522	XP_031889701.1	7.10533e+06	273282	Protease/Serine protease/subtilisin/	23
CGMCC3_g4452	32.0347	43341.4	DAYTLGKPNLEGR;DQAFTSGAQVVSTDFQAYGMSSR;ELANLSTTPDPDLQQPGIK;LNDPTGAEQANIQAQVK;NGLTWSR;SVFAADELVTPDDIR;SVFAADELVTPDDIRR;VLFLMDNGPVHPVR;WGVDYAAR	1;1;1;1;1;1;1;1;1	9	10	0.297	23889;23890;37055;33200;30038;6514;27758;30146;26925;9481	-	7.17231e+06	326014	Esterase/phosphodiesterase/phosphodiesterase/Phosphoric-diester hydrolases	23
CGMCC3_g4090	6.26527	35585.4	IPDSVKPGK;SYVIPGPELDSK	1;1	2	2	0.0605	9572;20690	-	707730	70773	Glycosidase/GH61/	23
CGMCC3_g5599	2.07843	72077.4	FILSLPSGEK	1	1	1	0.0151	14095	-	121079	4324.26	Glycosidase/GH78/	23
CGMCC3_g6632	2.39134	35904.5	VGDPVQILDR	1	1	1	0.0299	14787	-	655674	46833.8	Glycosidase/GH43/	23
CGMCC3_g10307	3.13264	37099.2	TDADFSPLLK	1	1	1	0.0295	14604	-	339195	28266.2	Glycosidase/GH12/	23
CGMCC3_g11481	21.6595	66688.3	DVAGIEGTSSVIR;EFNPAVEWTLTVR;GGSNSNGITFDFK;HWLDAATNK;LASTTAGWNPIIDEKDVAGIEGTSSVIR;LVSVPAGDLSK	1;1;1;1;1;1	6	8	0.1203	20655;26516;21794;12826;38991;38990;38992;13922	-	8.54311e+06	406815	Glycosidase/GH32/	23
CGMCC3_g11723	6.18918	46229.4	AVSDYLAAGVPASK;ELISYDTPAVVR	1;1	2	3	0.061	21924;22229;22228	-	1.34272e+07	706692	Glycosidase/GH18/	23
CGMCC3_g12116	13.7759	70600.7	LGESDVVHSYTGFR;LPNAEQQAEFER;QLQLMIEEHK;TISTGIVEGIK	1;1;1;1	4	5	0.0745	26588;26589;23842;19705;15004	-	6.98073e+06	332416	Glycosidase/GH2/	23
CGMCC3_g14209	2.1133	57501.4	FTLSSAPSGAATLR	1	1	1	0.0258	22590	-	237688	11884.4	Glycosidase/GH78/	23
CGMCC3_g15061	3.17572	68845.5	GTQGENALDFR	1	1	1	0.0165	17932	-	329352	15683.4	other/	23
CGMCC3_g15992	23.6778	42096.4	APTSEIALTPDNK;EVDGLVTGPGVGPR;GQYVLLADLGGDKVR;SAAAVFALGDK;VFSIPAISADLPATK;VYSYDSNTVAPIK;VYSYDSNTVAPIKEVDGLVTGPGVGPR	1;1;1;1;1;1;1	7	7	0.201	22076;21996;27088;12632;25964;24406;38599	-	2.21085e+07	884342	Esterase/Lactonase/Carboxylic-ester hydrolases	23
CGMCC3_g16556	48.983	51729.6	ALYSAYSGSLYQVK;AYGVFISPGTGYR;DTAGSYIR;FTTAVIK;GGPNLWAIR;GNHLTQAPGGAFK;GPEADGSDNLASAIGAPVTLNGQK;HYNFELQVAANDGTK;QQASWTVR;TGLGNSGCYSFESK;VTTSGYTDR;VTTSGYTDRYIAHTGATVNTQVVTSSSATALK;YATSSLVSGQALTVGSSYSFR;YIAHTGATVNTQVVTSSSATALK	1;1;1;1;1;1;1;1;1;1;1;1;1;1	14	23	0.3539	26318;22828;7869;5118;10734;20454;20453;35840;35841;28668;28670;28669;10524;25499;11200;39647;39646;34862;34874;34861;36132;36131;36133	-	1.02071e+08	6.37947e+06	Glycosidase/GH3/	23
CGMCC3_g16972	9.7023	43059.6	ISLAEAEAVR;IYTGTTAANFQFAGNGR;TFAYTASFIPDGVHTDSVGR	1;1;1	3	4	0.1169	12932;29886;34494;34495	-	1.00913e+07	720807	other/	23
CGMCC3_g17259	3.13264	59763.9	LPWADLVAPSVK	1	1	1	0.0212	20404	-	336828	16841.4	other/	23
CGMCC3_g1656	6.99717	44484.5	ALVSIGGWTGSR;SAPDQLPVFVSEAK	1;1	2	2	0.0628	17816;25085	-	842819	56187.9	Glycosidase/GH18/	24
CGMCC3_g2609	25.6415	47650	ASVLTFHGANR;DGDEIDR;IAEGVYVDIYNLHTDAGTEADDLTAR;NFYIQATTSAGK;NSNLHQVADYIDANSSGNAVLIFGDTNSR;QSDFSGGPHGNWFSDLTALAGK;TATSGGVPFGSGLNTLANFDWIDFER	1;1;1;1;1;1;1	7	9	0.3002	16859;6127;38708;38709;20543;39366;35928;38529;38530	-	8.94846e+06	470971	Esterase/Neutral sphingomyelinases/sphingomyelin phosphodiesterase/Phosphoric-diester hydrolases	24
CGMCC3_g4265	2.1831	53746.3	TSVLDFK	1	1	1	0.0138	5836	-	0	0	Oxidoreductase/	24
CGMCC3_g4328	22.744	46628	AAGDPNLAWLASK;FVVIWNENTDYEK;IMGILLGDAVPADK;QNGANDYVR;QWSDASATPDR;WDVGANVFQVVADK	1;1;1;1;1;1	6	8	0.1754	20920;27878;23410;23775;12297;12263;18673;26278	-	7.05606e+06	336003	Esterase/Phosphoesterase/Phosphoric-monoester hydrolases	24
CGMCC3_g9357	22.9301	81942	AAPHEYVTTFTITK;AVEYLVR;SADGQVDAVSNTDGITAVGTHLNK;SLIITTTK;SLNDYIFLFGK;SLNLLDDVDANWDPRK;STQGAGLGVFDLTGK	1;1;1;1;1;1;1	7	7	0.1248	26752;6896;36469;7740;21011;31008;24278	-	2.93446e+06	86307.7	other/	24
CGMCC3_g9620	6.26527	22601.9	LLGADSEDPSTGKPLFDGEITGFLK;WGFMAVLDK	1;1	2	2	0.1596	37849;13209	-	104973	14996.2	other/	24
CGMCC3_g12708	4.42781	21242.7	YADTGSAASPMR	1	1	1	0.0609	18938	-	0	0	other/	24
CGMCC3_g13497	4.42781	49859.6	VIGEPDSATAQGLVTGAVSR	1	1	1	0.0431	31659	-	0	0	Oxidoreductase/	24
CGMCC3_g2005	14.9617	112625	EGNVFTVK;GITIVDLGDGSR;IPVPELWR;NVDNDAAFYVAR;TVFVQGPYLVR	1;1;1;1;1	5	5	0.0497	8230;17775;11509;22031;19967	-	3.33199e+06	90053.9	Glycosidase/GH35/	25
CGMCC3_g4876	8.31188	27598.7	DLNGKDVQAK;FSGGTLTLTANK;GGGYDFSAELK	1;1;1	3	3	0.1294	14018;18003;15889	-	1.86966e+06	186966	Glycosidase/GH16/	25
CGMCC3_g5371	6.6654	68368.3	GVTVTQTTDFPR;TLTYLK	1;1	2	2	0.0289	21133;4123	-	906597	31262	Glycosidase/GH127/	25
CGMCC3_g15991	29.5355	53952	AAVDPEGLFTNHK;ALVAIQDYSLSK;DIADADTAYAHGK;GFVNYADTELTEAEWSAR;GLIKPFEDALVAGGQELR;SFYTQALTTTTDHPLTVEQAK;SGFLDLWGGVSR;VTYGGGSHVGPVLK	1;1;1;1;1;1;1;1	8	10	0.2382	23086;20763;21879;33573;31515;31514;36353;20343;22386;22387	-	3.37891e+06	129958	Oxidoreductase/	25
CGMCC3_g16975	3.05654	56462.9	SAAGLEADVVR	1	1	1	0.0217	13981	-	206684	6889.47	Glycosidase/GH29/	25
CGMCC3_g7834	2.87699	19843.9	ETLDQLYIGDLKR	1	1	1	0.0718	26543	-	118940	14867.5	other/	26
CGMCC3_g8136	12.3567	41794.1	AGSLVAVGLQSDSR;HLEFLVTSEGK;NLAAVEPLVAAPGSGPR;VFAVDGK	1;1;1;1	4	4	0.1219	22159;19405;27348;4058	-	3.77407e+06	188703	Esterase/Lactonase/Carboxylic-ester hydrolases	26
CGMCC3_g11680	69.1121	98019.6	AAIASDGADLAFVTVEVR;AFSGLALAIVK;DAEGDLVR;DGAEWATSVVR;DTPAYSYLPGVR;GPFYTEEDPIIGGGMGR;KAFSGLALAIVK;LDLTPHLTQGDENVLAIR;LDNPPDSAR;MILSSETASALSTR;SSAPSSTTVTNPLLWGPPPSQQPHR;SSYSGIIDLAGFR;SSYSGIIDLAGFRK;SVTYSADAGLLVNGAHVR;TVGAATQLAASADR;VGEVTPVHVFTSADTAELFVNGESQGK;VSGYELYSANFGAAPDK;WDEVLYAPGEIK;YLAVTTVTVNGQTADTYTTR	1;1;1;1;1;1;1;1;1;1;1;1;1;1;1;1;1;1;1	19	22	0.2956	30166;14064;7686;17400;21639;30243;18238;32708;10760;24662;24995;37989;22772;25627;30523;30507;30524;21413;38691;29884;23562;34820	-	3.60078e+07	947574	Glycosidase/GH2/	27
CGMCC3_g17995	3.05654	33368.6	TAGFDTLLIFR	1	1	1	0.0359	19251	-	0	0	other/	28
CGMCC3_g10602	9.42862	56784.7	LYPAGAK;NYEDVVLDDKK;YDQLGELYAK	1;1;1	3	4	0.0541	3765;21611;21612;17680	-	4.41058e+06	129723	other/	29
CGMCC3_g7734	15.3487	72420.1	FELTGIPPAPR;ITPSYVAFTEEER;IVNEPTAAAIAYGLDK;LINFFAK;LSNVAYPITSK;LTQEEIDR;NQVNDEEGLGGK	0;1;1;1;1;1;1	6	6	0.1175	17623;26179;27725;6975;17502;11323;19400	-	6.51851e+06	171540	other/	33
CGMCC3_g638	14.314	22404.3	DFKPIEEIFK;GAAGSVLFFEDQDVVNGMQEK;LNAQLVFGGK;TALANVPSSFNSQSNR	1;1;1;1	4	4	0.2808	19631;35426;12571;28437	-	7.82974e+06	559267	Oxidoreductase	-
CGMCC3_g610	5.52048	79749.8	AILFVPK;LGIHEDSQNR	1;1	2	2	0.0242	5302;16720	GWHPBAOS035372;GWHPBAOS000224	314391	6986.46	other	-
CGMCC3_g617	11.425	29266.7	IPALTDTFEDGK;VSILLEELGLDYK;VSYPYGSR	1;1;1	3	3	0.1294	20739;25169;9217	-	1.32876e+06	66438.1	other	-
CGMCC3_g521	3.13264	30437.5	AFTDTLALLK	1	1	1	0.0357	14168	-	57514.8	4792.9	Esterase	-
CGMCC3_g124	19.6052	60683.5	AEGAPEELVPHK;FLAGAHAMDK;HFVALSTNEEEVTK;LIPADFILAAK;NFLTDETLDLLVK;SWFLEK	1;1;1;1;1;1	6	7	0.1193	19902;13571;27086;16832;16833;25788;5833	-	6.25465e+06	223380	other	-
CGMCC3_g74	7.70322	48666.8	ALVYNAAR;GITAFIVEK;YAIGLLNEGR	1;1;1	3	3	0.0605	7759;10592;14582	-	2.72873e+06	109149	Oxidoreductase	-
CGMCC3_g82	4.42781	13152.9	AIAPILANLSNTK	1	1	1	0.1066	21234	-	1.15e+06	127777	Oxidoreductase	-
CGMCC3_g536	2.7109	82983.4	IEQQLPYMERDPDTYCLLTSLCAFMMLQPGMSMPAGDPFNLDVMPGASIVATQLLLEETLQVR	1	1	1	0.0851	41138	-	174445	6230.17	Oxidoreductase	-
CGMCC3_g686	6.30836	41110.5	AAFDTLAEGK;APVTWEPVDVTPILK	1;1	2	2	0.0656	11867;28012	-	3.97878e+06	180854	Oxidoreductase	-
CGMCC3_g664	7.17274	21002.2	GLDTGNLVVK;SAEFLLGLLK	1;1	2	2	0.107	11676;14098	-	253765	19520.4	other	-
CGMCC3_g274	7.32622	21307.8	ALTQFTFLELADGSQHEGAK;VITILVK	1;1	2	2	0.1357	34705;5249	-	99684.3	9062.21	other	-
CGMCC3_g993	7.92498	29734.1	GGIPFLVTHDAR;IQAEEAEYK;LIYDTK	1;1;1	3	4	0.1031	20076;20077;13721;4450	-	2.22569e+06	111285	other	-
CGMCC3_g856	7.08928	29076.7	EVVDLFDR;GITVNAIAPGGVK;VALITGAGR	1;1;1	3	3	0.1079	11000;17596;7152	-	4.06867e+06	214140	Oxidoreductase	-
CGMCC3_g1231	8.75372	18059.2	IVYAEKEEVPK;VGDSLPSGTK;YALVIDNGK	1;1;1	3	5	0.1796	20698;20697;10117;11042;11011	-	4.72554e+06	525061	Oxidoreductase	-
CGMCC3_g751	8.31374	21362.1	NSTGPDDVELPSH;TQTTIGADVR;VKDETFAVLK	1;1;1	3	4	0.1692	22316;13048;16134;16133	-	3.15325e+06	242558	Esterase	-
CGMCC3_g796	3.13264	25156.2	VNIGQIIMSVR	1	1	2	0.0498	18554;19040	-	189008	12600.5	other	-
CGMCC3_g804	13.7496	72011.5	ALEDAVALFGNDSEFTK;EIVLDSSFLSIK;LVLLETIEK;VNAATSTYELK	1;1;1;1	4	4	0.0762	30466;21962;12910;17591	-	790882	19772	Protease	-
CGMCC3_g827	2.87699	33108.7	VLVIGGGDGGVLR	1	1	1	0.0447	18062	GWHPBAOS010711;GWHPBAOS018350	467687	31179.1	Oxidoreductase	-
CGMCC3_g780	4.42781	50810.5	LLPAFSDLIVPVR	1	1	1	0.0271	24021	-	0	0	Oxidoreductase	-
CGMCC3_g894	20.5906	43348.3	ELSLDRPIYLQTAK;HDNGAVIPLR;KAVQDIGYDDSSK;NGHFGTNQTFTWEQPK;NNFDLRPGVIVR;VDTVVVSAQHSEQITTEQLR	1;1;1;1;1;1	6	7	0.2146	27748;14128;23686;31254;23114;23113;35423	-	3.38867e+06	169434	other	-
CGMCC3_g1343	7.87472	57315.9	QITQLLGDVDR;QQVEQVHIAETEK;SVLPDFPYPK	1;1;1	3	3	0.0649	19359;26119;16538	-	1.01496e+06	30756.4	Esterase	-
CGMCC3_g1870	7.0193	40023.2	ENTEGEYSSIGGK;IAVIPGDGIGK	1;1	2	2	0.0658	22375;12360	-	78424.4	3267.68	Oxidoreductase	-
CGMCC3_g1349	3.13264	39474.4	LSYPVLFVEAR	1	1	1	0.0309	20351	-	291968	17174.6	Esterase	-
CGMCC3_g1486	3.17572	38570.3	QILNTIYGVR	1	1	1	0.0285	17009	-	182049	16549.9	Protease	-
CGMCC3_g1928	6.26527	56610.9	AIEITGGLIDLAR;SPEYEGPTEPNWIR	1;1	2	2	0.0533	21733;28146	-	1.13088e+06	45235.3	Glycosidase	-
CGMCC3_g1712	2.44537	332150	LLEAAGIK	1	1	1	0.0027	5985	-	2.99603e+06	20805.8	other	-
CGMCC3_g2436	4.42781	50236.7	LQSDGSLLFEGR	1	1	1	0.0256	21136	-	183377	10786.9	Oxidoreductase	-
CGMCC3_g2299	8.57588	12003	AFGVTSWSVTK;QPVFLIGDEVHNVTV;YAPGPDGAEPK	1;1;1	3	4	0.3394	17178;28027;27785;14441	-	1.34063e+07	1.48959e+06	other	-
CGMCC3_g2212	4.42781	17273.3	TYAAEIAHNVSSR	1	1	1	0.0855	23534	-	1.16295e+06	145368	other	-
CGMCC3_g2198	7.66737	15925.6	FANIDIR;QALVQFDR;VTGGGHTSQIYAIR	1;1;1	3	3	0.2028	6869;10557;24483	-	1.50242e+06	136584	other	-
CGMCC3_g2086	25.794	37738.3	AGHQTSAESWGTGR;DFLLPSNIVSQSDLAR;ELVTAFR;FVVWTSAAFK;GHQISSVPEVPLVVDSALFENAAVAR;TSAAVALLK;YATVSAIAASGVAPLLQAR	1;1;1;1;1;1;1	7	7	0.2877	24122;29676;6544;16296;38300;7679;30870	-	2.13291e+06	101567	other	-
CGMCC3_g2163	18.9629	80692.8	AYTGIWSMMSR;EALATSGIAVADLTAR;MGSDSFTPDSGVLISK;TDALSAWR;VEVPNALVTAK	1;1;1;1;1	5	5	0.0837	21542;26467;27877;9003;15765	-	6.7662e+06	250600	Protease	-
CGMCC3_g2143	13.494	39956.6	AIIESYLSGK;GAIVVKEDVADALK;NFVPAHEQIER;QEYDLENK	1;1;1;1	4	5	0.1178	13741;23752;23753;21666;12316	-	1.15682e+07	550867	Oxidoreductase	-
CGMCC3_g2837	2.74493	45593.8	EAGGQVTDIQGK	1	1	1	0.028	17773	-	661963	24517.1	other	-
CGMCC3_g2720	31.0257	38212.5	AAEEALAVIDAR;HAALFTSTVLSR;KPADVFLDELGVAYDDEGDFVVVK;LFNATAVEDLITR;LFNATAVEDLITRK;MGPTFGAMALSGVK;QIEQLGGMR;VLQFPNVK	1;1;1;1;1;1;1;1	8	11	0.265	18517;20618;20620;37981;24576;26892;26893;22649;22652;12585;9694	-	1.13562e+07	597696	other	-
CGMCC3_g2526	9.72992	30394.8	ASWTDVK;EGAAEQDIEVGELADASK;TTILFDPAASEIR	1;1;1	3	3	0.1357	5735;30534;23892	XP_031890871.1	3.56388e+06	395987	Glycosidase	-
CGMCC3_g2868	7.04444	37699.8	ATLVNLTGLAGSSNTTGDDQK;INTNIVTLTR	1;1	2	2	0.0899	33622;15950	-	740396	38968.2	Esterase	-
CGMCC3_g3114	2.87699	70567.6	AVGIGWQQEVIAR	1	1	1	0.0204	23728	-	0	0	other	-
CGMCC3_g3209	52.6213	105906	AFGLPYPLPK;ALSNAGEAEYLVWDQILTR;ALSQSTDSIK;EDLQAALGLDGLR;EQLPTNVVPR;FEVADADFFK;FSSADGHVEQQYK;HAALSLSAEGQQK;QEQLDQVDK;SLSDPVITYDEPR;SSAFSIVLK;TVEVLFDDKTSGAAAK;VGIVADTSALATSGYQK;VYAPPSEDIER;YYETAETSDER	1;1;1;1;1;1;1;1;1;1;1;1;1;1;1	15	17	0.1947	14501;34585;12626;22384;16207;17349;25233;25235;25234;21669;14484;25160;9874;27808;28257;19879;22238	-	5.9894e+06	92144.6	Protease	-
CGMCC3_g3206	2.78108	69798.5	FGDAPLIK	1	1	1	0.0126	7257	-	632899	16655.2	other	-
CGMCC3_g3018	2.61663	106588	VIADHIR	1	1	1	0.0073	6219	-	45546.9	813.338	other	-
CGMCC3_g2994	4.42781	24768.9	VLVVDDIIATGGSAK	1	1	1	0.0636	24439	-	20846.2	1389.74	other	-
CGMCC3_g3030	5.63581	35546.5	EFAELENTYPQR;LEAIENVNHNTK	1;1	2	2	0.0732	25261;22638	-	463763	22083.9	Oxidoreductase	-
CGMCC3_g2919	11.9595	36363.6	EELFLVSK;FNQPANYFPTEK;LAANEGIAVTAYSSFGPASFK;SIGVSNFQGQLLYDLLR	1;1;1;1	4	4	0.1796	10241;24371;34101;31614	-	1.55218e+06	77608.8	Oxidoreductase	-
CGMCC3_g3210	34.8994	50956.3	AVDNVNSIIAPALIK;FLIDLDGTPNK;GNPTVEVDVVTETGLHR;GVPLYAHVSDLAGTK;LAFQEFMIVPSDAPSFSEAMR;LGANAILGVSLAVAK;QGAEVYQQLK;SANALLLK;TQDIQIVGDDLTVTNPLR	1;1;1;1;1;1;1;1;1	9	14	0.2772	26115;18658;30421;30423;30422;25902;25903;36596;36686;23052;16568;6382;32626;32625	-	2.0895e+07	746249	other	-
CGMCC3_g3056	2.61663	17753.3	NAPAPVGPYSQAVK	1	1	1	0.0859	23088	-	315171	26264.3	other	-
CGMCC3_g2924	2.87699	23299.5	KATGEIVSVK	1	1	1	0.0498	12129	-	128094	9149.56	other	-
CGMCC3_g3470	4.23969	40093.5	EVDIQLQYR;VFIIGVGR	1;1	2	2	0.0452	16567;7265	-	65853.4	3292.67	Oxidoreductase	-
CGMCC3_g3890	2.87699	38769.6	IGYVGEFGK	1	1	1	0.0261	10360	-	81264.1	5079.01	other	-
CGMCC3_g3764	2.87699	57171.7	TAGEHSFHTLPFNSYAWNAEKTQYMFLFNYPSDTSGR	1	1	1	0.0752	40588	-	0	0	other	-
CGMCC3_g4023	4.42781	34749.6	FGTEIITDTVANLDLSSRPFK	1	1	1	0.0642	36172	-	0	0	Oxidoreductase	-
CGMCC3_g3665	4.96984	57899.4	HIQIIAK;YAHLYR	1;1	2	2	0.0246	6202;6190	-	662462	18401.7	other	-
CGMCC3_g3702	23.9765	21761	AGGTADLFQIAETLPEEVLTK;IQGQSFYETVAK;MGAPPKPSDIPVLEDPSTLEAYDAFLLGIPTR;QPSEKELEIAR;QWSSGGYWGK;TLAEAEKAGIEK	1;1;1;1;1;1	6	9	0.4804	35047;35048;22382;39776;20506;20505;20504;16287;19409	-	2.55596e+07	3.19495e+06	Oxidoreductase	-
CGMCC3_g3969	13.6634	79960.2	QVDAFNSDVAK;VSSVAIR;VTSLTGGWQTLR;VVSNNHITLTPK	1;1;1;1	4	5	0.0565	17518;3976;21070;21172;21169	-	4.25724e+06	137330	other	-
CGMCC3_g3802	3.05654	41876.3	AGDQVAVGLQSDGR	1	1	1	0.0355	22421	-	0	0	Esterase	-
CGMCC3_g3752	5.27449	62122.8	FQEFIVR;NFGYGGASPR	1;1	2	2	0.0305	9518;11941	-	744821	20689.5	Oxidoreductase	-
CGMCC3_g4012	2.64349	119103	AHTLGDTVMK	1	1	1	0.0093	14016	-	1.60339e+06	31439	Glycosidase	-
CGMCC3_g3675	2.33899	61114.4	NAAGVTGLGSENR	1	1	1	0.0241	19052	-	1.05329e+06	31917.8	Esterase	-
CGMCC3_g3694	3.05654	38027.9	ILEALPASLGLK	1	1	1	0.0337	18416	-	0	0	Oxidoreductase	-
CGMCC3_g3998	4.42781	28152.3	LLQLAGVEDAYTSSAGSTK	1	1	1	0.0734	31480	-	0	0	other	-
CGMCC3_g4152	31.8483	74769.6	AAVDFQAPSTGLGDYSGR;ALPVYTPADPAIASR;AVATVDFWK;DKPTLIQLK;FGASGPYK;FSHEQFGINR;HTPSIIALSR;LLNSYAEK;LTGELPEGWEK;QNLPQLEGSVIEK	1;1;1;1;1;1;1;1;1;1	10	12	0.162	30245;26188;12285;12840;6272;18727;18726;14232;9491;19376;24359;23994	-	8.3407e+06	287610	other	-
CGMCC3_g4255	2.04741	61185.5	IATGILR	1	1	1	0.0133	4274	-	174797	6991.87	other	-
CGMCC3_g4407	3.13264	30654.4	LPLNEVLHR	1	1	1	0.0327	14097	-	70026.8	4376.67	Oxidoreductase	-
CGMCC3_g4484	4.42781	27715.9	YEGYLAEAPADK	1	1	1	0.0476	21243	-	0	0	Esterase	-
CGMCC3_g4302	2.87699	15445.6	ANISKDELR	1	1	1	0.0667	12541	-	345578	38397.6	other	-
CGMCC3_g4823	10.4374	59865.5	ATTGALDPGLGVK;LVALFDDEEIGSLLR;SNFLPLTIER	1;1;1	3	3	0.0675	17691;28409;17390	-	1.28476e+06	58398.2	Protease	-
CGMCC3_g4632	8.33282	60159.6	FLAIIHR;GAAPAPGLVDR;LILTEEAVK	1;1;1	3	3	0.0505	7532;11896;11684	-	1.87892e+06	56936.9	other	-
CGMCC3_g4914	7.13871	29868.2	EIALWFK;TILGATNPLASAPGTIR	1;1	2	2	0.0876	8642;27830	-	2.297e+06	164071	other	-
CGMCC3_g4671	4.42781	24689.4	VITDGVVITGQNPASAHGVGK	1	1	1	0.0913	32908	-	818960	68246.6	other	-
CGMCC3_g4657	22.7761	46860.7	DITASGAYVGVGFGR;FGINKDSK;SSDEQPQALPDK;TNIEEYPK;VLVAIPDEKNPIAIYDVTSQGAGAPQAGTMQPAGFVR;VPIMIVTK;VSQEMYK	1;1;1;1;1;1;1	7	9	0.2174	24724;8688;20942;11032;40247;40248;8938;8451;7915	-	1.29719e+07	617709	other	-
CGMCC3_g5149	8.82375	22597.3	TLEQGVLLVTGPFK;VDVSGLDEK;YVIATSYK	1;1;1	3	3	0.1535	25393;10153;9681	-	1.92403e+06	106890	other	-
CGMCC3_g5336	6.00963	130733	LLAIGPLSENTGQR;YYFIEINPR	1;1	2	2	0.0193	24711;18134	-	5178.94	72.9428	other	-
CGMCC3_g5128	2.19038	11796.1	QAQDAIIREQWVGAMMLR	1	1	1	0.1765	34416	-	894599	111825	Oxidoreductase	-
CGMCC3_g5312	14.2133	59779.4	APGILPR;EAYPGDVFYLHSR;LKEVITNFTK;QMSLLLR;SVNQPVQTGLK	1;1;1;1;1	5	6	0.0865	3823;26373;26375;17507;7259;16797	-	2.92081e+06	81133.6	other	-
CGMCC3_g5311	3.38642	19847.6	VLEQLSGQTPVYSK	1	1	1	0.0814	26308	-	243501	27055.7	other	-
CGMCC3_g5068	13.0068	32566.6	HLPGLLR;LNDVEDVER;TAAGSVSTANVTVQHSPAR;VIVIDVNDPLAPK	1;1;1;1	4	4	0.1655	5727;14014;30814;22952	-	2.12545e+06	111866	other	-
CGMCC3_g5020	4.42781	128058	SIAVGTVEEALDAANK	1	1	1	0.0137	26843	-	620322	9258.54	other	-
CGMCC3_g4985	32.6003	57814	ALLTDVNALQWR;DNDVTVIGMEK;IEHWNVAQNAGR;LILATGGTPR;TDENFLVVGLK;TLPYTK;TVASNIINAAVQPAR;VLGNIFTLR;VLLVNAGGK;VVIVGGGSGALGAVEALR	1;1;1;1;1;1;1;1;1;1	10	11	0.2073	23111;18775;22985;22984;11188;18742;3809;25856;12168;7568;27424	-	1.32169e+07	367135	Oxidoreductase	-
CGMCC3_g5210	7.32622	21687.7	TIADLSGK;TLSDSPEPALALQGISWMVR	1;1	2	2	0.1436	5693;34929	-	5.10535e+06	392719	other	-
CGMCC3_g5150	21.8731	78566.5	AAAEYIAK;ASGGDWNSLAK;ETEFQIEDGPLK;IPFISDADLELYQK;NPPVSPLTK;NVSLGNVLSAK;QISPESEPIYNYIIALHK	1;1;1;1;1;1;1	7	7	0.1174	6565;14566;23252;27809;9903;14464;34254	-	3.25e+06	79268.3	Protease	-
CGMCC3_g5178	2.0601	31465.6	SILAATHR	1	1	1	0.028	7491	-	303248	15162.4	Protease	-
CGMCC3_g5112	6.26527	33432.1	DSTLIMQLLR;GNSSQVGLIK;IVTSIEQKEESK	0;1;1	2	3	0.106	17391;11300;22907;22909	-	676542	30751.9	other	-
CGMCC3_g5010	4.21647	131378	ADIVAVNPQAR;VEFPVDVR	1;1	2	2	0.0164	16236;10120	-	4.27724e+06	64806.6	Glycosidase	-
CGMCC3_g5494	8.85562	16841.3	LATIVEIIDHKR;VVLLQGNGPYAGR	1;1	2	2	0.1701	23304;21782	-	230264	20933.1	other	-
CGMCC3_g5374	3.13264	37058.2	DTAGAWTSAR	1	1	1	0.0291	12235	-	307517	25626.4	Protease	-
CGMCC3_g5355	2.67604	33215	LGTETVDGR	1	1	1	0.0294	9754	-	1.92812e+06	137723	other	-
CGMCC3_g5685	3.13264	18324.1	TGVIYNVTK	1	1	1	0.0563	11076	-	0	0	other	-
CGMCC3_g5686	15.5952	21938.1	LDYVLALK;LFEGNALIR;QIVNVPSFIVR;QLLTLDEKDPK;VGVLDESR;VQLTLSK	1;1;1;1;1;1	6	6	0.2827	9407;12164;19792;20513;7693;5326	-	7.53225e+06	470766	other	-
CGMCC3_g5429	3.13264	78328.3	DVAVLSQLTNTIR	1	1	1	0.0181	23815	-	64404.3	1740.66	Glycosidase	-
CGMCC3_g5406	2.74493	38163.7	TTDIAVVK	1	1	1	0.023	6826	-	487472	28674.8	Oxidoreductase	-
CGMCC3_g5739	3.13264	37214	TEDVPWVSK	1	1	1	0.0276	13001	-	3.17834e+06	211889	Glycosidase	-
CGMCC3_g5733	9.06617	34527.8	AYSDDLTAK;EAVSYSLK;YLEELLPHAK	1;1;1	3	3	0.0865	10726;8300;18088	-	1.50016e+06	68189.1	Oxidoreductase	-
CGMCC3_g5844	42.8787	82759.5	ANLLTLTAPELTALVGGLR;ATSDPDVFEGSDR;ATSDPDVFEGSDRK;AVAEIYGQADGGQK;DGPGVVDGSQDTK;FAPLNSWPDNVSLDK;FDWELTK;LISTAFASASTFR;SPAGANQWVAK;TLDYEGVK;VDLVFGSQAELR;VKTENFLVDR;VLNTNYDGSK;YLEYLFK	1;1;1;1;1;1;1;1;1;1;1;1;1;1	14	16	0.2021	31615;31616;23014;25822;25823;23274;19849;28610;9508;22404;15385;9114;21512;18309;14738;10527	-	1.39535e+07	348838	Oxidoreductase	-
CGMCC3_g5827	4.99931	36331	LIPFLTDTPYDPK;QIVGPVGQK	1;1	2	2	0.0665	25767;9140	-	1.9033e+06	111959	other	-
CGMCC3_g5800	15.5102	45818.3	AAISAAPDR;IASQLAILQR;ISMAGLNTR;NFGLYGER;VASTVLNDPALFAEWEDNLR	1;1;1;1;1	5	5	0.1346	7582;14832;10619;9959;35612	-	9.98423e+06	475439	other	-
CGMCC3_g5905	10.7362	42266.9	SVLTDATNIAK;VPSNADYLNIAK;YLQAVAPSDDFK	1;1;1	3	3	0.0891	15518;20693;22011	-	2.85917e+06	150483	Glycosidase	-
CGMCC3_g6291	5.44888	50145.9	EPIVIPR;TFESEAAHGTVTR	1;1	2	3	0.0447	6220;23248;23249	-	3.23412e+06	104327	Oxidoreductase	-
CGMCC3_g6276	21.1148	50340.8	ADDLPEFK;GSNDFDILGDAFLK;KLDDLSWK;SIYAIWDQGNTR;TPVDNMIAQK;VAVGDKEFVIQK;YDDQQQGYVFPTSTK	1;1;1;1;1;1;1	7	8	0.1706	9391;25572;11357;23647;15505;21461;21462;29694	-	8.52267e+06	426133	Protease	-
CGMCC3_g6363	2.87699	14753.3	GGTLDSEIKK	1	1	1	0.0735	12588	-	165343	20667.8	Oxidoreductase	-
CGMCC3_g6164	3.05654	52342.2	MGEWLAAELK	1	1	1	0.021	16039	-	51280.1	2051.21	Protease	-
CGMCC3_g6399	11.1242	29198.9	ILEVSLADLQK;KMTEIIQR;LFAIAFTK;TTDDYLLR	1;1;1;1	4	4	0.1367	18528;12222;8739;11131	-	783710	43539.5	other	-
CGMCC3_g6618	4.42781	27205.8	VIGYVGPYPEER	1	1	1	0.049	22586	-	728367	60697.2	Esterase	-
CGMCC3_g6671	9.13284	33362	IIYVHTINK;NVAIAGAAGNVGPHVLK;VVDAAVAAGVYR	1;1;1	3	3	0.1254	14429;26845;17419	-	1.74059e+06	75677.9	Oxidoreductase	-
CGMCC3_g6596	5.76744	34028.9	AQVPVTLVDANK;VTSVSADSPGFLANR	1;1	2	2	0.0841	19272;25783	-	38805.4	1616.89	Oxidoreductase	-
CGMCC3_g6665	10.6912	44821.8	AGFAGDDAPR;AVFPSIVGRPR;DLTDYLMK;IWHHTFYNELR;SYELPDGQVITIGNER;VAPEEHPVLLTEAPINPK	0;0;1;0;1;1	3	3	0.1814	10542;17666;17668;11173;25658;25678;29921;32065	-	1.32889e+06	53155.5	other	-
CGMCC3_g6455	6.00963	49120.6	TALEVVSIPER;VQFNSALGPYK	1;1	2	2	0.0487	18107;18381	-	2.23001e+06	89200.3	Oxidoreductase	-
CGMCC3_g6471	2.64349	46607.6	ATFDLEEWKR	1	1	1	0.0244	20366	-	528153	21126.1	other	-
CGMCC3_g6411	3.17572	51127.7	AIGVEVAEALVR	1	1	1	0.0255	18461	-	16449.9	747.721	Oxidoreductase	-
CGMCC3_g6537	2.87699	31671.1	TPGDGESFK	1	1	1	0.0317	9479	-	262867	13835.1	Esterase	-
CGMCC3_g6535	21.8613	48693.1	ATFESPEDQQR;TIEEVHAEGGK;TSTLVEYGDPK;WIGVFSDEQTIPR;YGIFLIEK;YQGFPQFIK;YYKDGQVVDVASK	1;1;1;1;1;1;1	7	8	0.17	20750;16762;16761;17997;26279;10716;15361;24759	-	6.52103e+06	217368	Oxidoreductase	-
CGMCC3_g6720	7.56045	41410.7	FTIAPALAIPK;IVTTLTTVLR	1;1	2	2	0.0525	15835;14987	-	0	0	other	-
CGMCC3_g6809	4.42781	19024.4	VKEFETGASK	1	1	1	0.0588	14251	-	0	0	other	-
CGMCC3_g7044	4.42781	24100.1	KYDAFVASETLIK	1	1	1	0.0599	25034	-	4.70954e+06	392462	other	-
CGMCC3_g7109	17.8084	37266	ALANLPK;ANDAILAEEK;LIAGGAAQNTAR;LSIQELGPSYPFPK;VAIVTQGTEPTLVAVQGEDTVKEYPVKPIAK;YAAILHDAVK	1;1;1;1;1;1	6	6	0.2435	3861;13470;15858;26724;39612;14423	-	3.56683e+06	237788	other	-
CGMCC3_g7063	3.05654	25161.7	QASPGIVIALVGNK	1	1	1	0.0581	22312	-	0	0	other	-
CGMCC3_g7308	11.301	59856.6	AVDSDSTAFAFR;QAYDLFAANVK;WSNLNAPTVSLVVVPGTEDDVAETIK	1;1;1	3	3	0.0894	20179;18349;38483	-	228662	9146.48	Oxidoreductase	-
CGMCC3_g7235	29.9712	26651.9	DIEVAAQNVFDKPDGAFTGEISVAQLK;EAGTTVDVVSK;ESDEVVASK;FFVGGNFK;NVSDKVAEETR;QLAALNAAIK;QLAALNAAIKDWSK;TILKESDEVVASK;VVVAYEPIWAIGTGK	1;1;1;1;1;1;1;1;1	9	10	0.4008	38859;14572;10208;8874;19087;11589;25932;23546;23545;27077	-	4.5222e+06	323014	other	-
CGMCC3_g7453	10.3415	72212.2	FGGALDGAAEEFTK;TIAIIAEGVPER;TIAIIAEGVPERR	1;1;1	3	3	0.0406	23397;19708;23678	-	920836	23020.9	other	-
CGMCC3_g7401	3.05654	30143.4	QLSTVLVPYNIR	1	1	1	0.0423	23192	-	48573.3	2698.52	Oxidoreductase	-
CGMCC3_g7621	6.30836	55561.1	VGDDAQVDWR;YQSLAASADPFIR	1;1	2	2	0.0454	16460;23990	-	1.42786e+07	571145	other	-
CGMCC3_g7438	28.6314	115152	ALWDALSEASGK;EIVLNALEIK;FIQVSLGK;GLETFTLK;GTVTIDAEVVKPTK;IGHPVLTVAEEPGQISVK;LGQQLDR;LNSGASGFYR;QLQWDYLK;SIFADDETIKK	1;1;1;1;1;1;1;1;1;1	10	11	0.1036	19090;15832;8191;8693;24438;24437;31053;6367;13391;14190;19656	-	3.43468e+06	50510.1	Protease	-
CGMCC3_g7451	3.13264	53179.5	LLIPVDLSQYPSNEEIASTLLK	1	1	1	0.045	36918	-	0	0	other	-
CGMCC3_g7495	5.18663	31849.9	FTPGSFTNYITR;TRADGVNVINVGK	1;1	2	2	0.0842	23202;21758	-	1.75487e+06	134990	other	-
CGMCC3_g7838	4.42781	60345.4	TIGLSLLRPFQLLIYEPMMLNLCVFCAILLGILYLFFGAFPLVFTTNHGFNLWQVGLTFLGLLVGMLLAAATDPLWHR	1	1	1	0.1429	41157	-	0	0	other	-
CGMCC3_g7893	7.60353	61036.3	AIVIINPGNPTGASLSEEDIR;ESIAQFIER	1;1	2	2	0.0535	34725;14148	-	0	0	other	-
CGMCC3_g7748	2.35225	38358.6	VPALDAQK	1	1	1	0.0223	6678	-	1.07749e+06	59860.8	Oxidoreductase	-
CGMCC3_g7687	15.1168	22154.1	DEFFASAEGK;EARDEFFASAEGK;GFSVTNTH;SAMDNFK;VFVAALGWESVEK	1;1;1;1;1	5	6	0.204	14395;24399;24398;7321;5898;23908	-	3.70927e+06	247284	other	-
CGMCC3_g7685	2.30411	65674.5	VNMVLQNAASLR	1	1	1	0.0205	21417	-	890891	26996.7	Oxidoreductase	-
CGMCC3_g7688	2.32578	32639.3	DGFQVTVLTR	1	1	1	0.0339	15602	-	154020	8556.67	Oxidoreductase	-
CGMCC3_g7864	3.13264	29160.7	ATSLEEVKR	1	1	1	0.0347	12160	-	187617	11036.3	other	-
CGMCC3_g7752	9.14227	39681.7	AASAGNSTFDR;FYQEVLGMTLIR;TTDVTTYR	1;1;1	3	3	0.0899	14270;24726;9982	-	5.20822e+06	289345	other	-
CGMCC3_g7757	3.13264	93119.3	AAVQQVLLQTPTK	1	1	1	0.015	23051	-	163490	4808.54	Glycosidase	-
CGMCC3_g7993	16.688	27598	IAQVNSSPR;ISQPTEDSFVMTIESK;LDLPEVK;SKLEVELIK;SSGTLVVVTDQTIK	1;1;1;1;1	5	5	0.2174	10404;30246;5943;12948;24206	-	3.21683e+06	169307	other	-
CGMCC3_g8003	16.9559	68493.9	ALVEGSALAK;AVVDIFTNSYDANLQTNIQNYIASQAR;LQGVSNPSGSLSDGSGLGEPK;TDPPYFYTWTR;VVTQFGQTIK	1;1;1;1;1	5	5	0.1217	10065;39280;32429;24175;15133	-	8.70348e+06	414451	Glycosidase	-
CGMCC3_g8044	2.61663	29693.3	ILVQDVAR	1	1	1	0.029	8829	-	442202	31585.8	Protease	-
CGMCC3_g7976	65.1302	36233.5	AGISLNNNFVK;DPAAIPWK;ETGADYVVESTGVFTTTDK;FGIVEGLMTTVHSYTATQK;FYTERDPAAIPWK;GASYDEIK;GASYDEIKQAIK;LVSWYDNEWGYSR;NAIEHPEVEIVAVNDPFIETK;QAIKEAAEGPLK;QEGNDLVINGK;RVLDLLAHVAK;TAAQNIIPSSTGAAK;VGINGFGR;VIPELNGK;VLDLLAHVAK;VPTANVSVVDLTAR;YAAYMLK;YDSTHGIFNGEIK	1;1;1;1;1;1;1;1;1;1;1;1;1;1;1;1;1;1;1	19	27	0.6006	17004;8320;32902;33850;33852;26922;7865;7864;21164;21165;28142;36438;36437;19274;17303;18748;23806;6146;6143;7525;7557;13662;13663;24063;24062;7710;24956	-	3.18717e+07	1.44871e+06	Oxidoreductase	-
CGMCC3_g8193	4.42781	11523.9	VVDEGKTVEQAQEEYIALVNK	1	1	1	0.2019	36426	-	365498	36549.8	Esterase	-
CGMCC3_g8054	15.1984	37294.2	AMGIHTVAIDGGAEK;APVFDTVIR;DTAEALDFFQR;DVEIGDHAGIK;MPLVGGHEGAGVVVAR	1;1;1;1;1	5	5	0.1761	25047;11738;20875;16228;26310	-	6.6257e+06	331285	Oxidoreductase	-
CGMCC3_g8259	2.61663	12949.7	VIAITGAASGIGR	1	1	1	0.1032	17265	-	0	0	Oxidoreductase	-
CGMCC3_g8337	28.0853	28590.1	AELEKEYGVK;AVGAHFR;IDAFIANAGATADTGVIDGSK;LNVSDYEDVDK;LNVSDYEDVDKTVK;PQEIPTASR;VNSISPGYIDTGLSDFVAQETQELWK;VVVVTGASGPR	1;1;1;1;1;1;1;1	8	10	0.3684	16636;4585;32738;20413;27416;27418;11176;38983;38982;12427	-	2.31475e+07	1.44672e+06	Oxidoreductase	-
CGMCC3_g8310	3.13264	32077.6	TAAIQQSYAK	1	1	1	0.0356	13739	-	0	0	other	-
CGMCC3_g8312	2.12639	22762.3	VALRPLQFVSAR	1	1	1	0.0594	22084	-	0	0	other	-
CGMCC3_g8402	4.42781	41234.2	MYLAGVFDEVR	1	1	1	0.0291	20497	-	273094	12413.4	other	-
CGMCC3_g8229	11.1814	72189.3	DTSIGYNQIPISTNEAHR;QLVPITEELPGADIVGVDAVK;VVDASVYPR	1;1;1	3	5	0.072	32873;32872;34710;34709;11378	-	1.14643e+07	369817	Oxidoreductase	-
CGMCC3_g8431	4.42781	53523	ETGGSADVEHAIK	1	1	1	0.0264	20905	-	3.90137e+06	134530	Protease	-
CGMCC3_g8387	2.37835	14795	TSVLHDALK	1	1	1	0.0692	10735	-	1.89217e+06	189217	other	-
CGMCC3_g8758	2.56937	43363	VLSSTAGVR	1	1	1	0.0233	8124	-	143543	5741.71	Oxidoreductase	-
CGMCC3_g8769	8.34438	59831.3	DLVADPNFIGSK;IASIPDVDIATIGTK;LSGTGSSGATIR	1;1;1	3	3	0.0705	19883;25630;14605	-	7.18453e+06	239484	other	-
CGMCC3_g8742	2.56937	27380.8	IVEISPAFDK	1	1	1	0.0418	15033	-	784805	49050.3	other	-
CGMCC3_g8712	8.49354	23808	DSDGYFR;LEILATWAPLENR;SIYTPDGVGNIER	1;1;1	3	3	0.1542	7204;25868;23583	-	1.11946e+06	74630.6	Oxidoreductase	-
CGMCC3_g8714	16.4043	67493.1	EALIEDIKR;NLAYGGSAPR;NLTLEAAHYGPR;TVQDIQAILAAANEHK;VDSSGLGWGSMIGNALDR	1;1;1;1;1	5	6	0.1074	13960;13961;11374;21725;28906;30766	-	8.31881e+06	237680	Oxidoreductase	-
CGMCC3_g8772	2.31624	22770.9	NATDQWAR	1	1	1	0.039	10145	-	1.19713e+06	92086.6	Oxidoreductase	-
CGMCC3_g8843	3.05654	25963.5	AIALSAAAQGAK	1	1	1	0.049	13417	-	32711.5	1817.31	Oxidoreductase	-
CGMCC3_g8890	10.6601	35581.9	ITGGVLGAQGGGK;NEFIALVPIDAK;VIDHTQSSDAVIK	1;1;1	3	3	0.1114	14895;21369;23406	-	5.40996e+06	318233	Oxidoreductase	-
CGMCC3_g8943	3.17572	60899.6	SINTALIENFATR	1	1	1	0.0227	24249	-	0	0	Esterase	-
CGMCC3_g8901	11.8151	98652.5	IALYLVENFR;TIDAFLPR;TTFASPDAVPEGAK;TVVAAYLVQGGK	1;1;1;1	4	4	0.0504	18809;9354;22901;17887	-	3.16288e+06	79072	Glycosidase	-
CGMCC3_g9108	17.415	19780.9	ALEATGSSSGTVR;DVQVQNGR;FADENFQLK;HVVFGEVADDQSLK;VTFNLFYDVVPK	1;1;1;1;1	5	7	0.3077	18759;18758;8912;14771;26224;26223;24053	-	3.60576e+06	277366	other	-
CGMCC3_g9344	2.12639	45767	IDIVENR	1	1	1	0.017	7176	XP_031882409.1	2.28933e+06	109016	other	-
CGMCC3_g9368	2.31624	30085.3	ALAVELAPHQIR	1	1	1	0.043	21053	-	0	0	Oxidoreductase	-
CGMCC3_g9379	5.16984	187633	LEGAPADTK;LFTFAVR	1;1	2	2	0.0096	8463;7003	-	647679	6677.11	other	-
CGMCC3_g9633	9.7023	60675.3	GSDGVLSEIKR;LSVVTQFIK;TFYGPGSGNTIDTTQK	1;1;1	3	4	0.0626	16479;16476;12229;28326	-	3.84845e+06	148017	Glycosidase	-
CGMCC3_g9469	14.5576	44862.6	AENGQVVLLENLR;ATLDAAVAAAEGGK;IQLIDNLLDK;VDFNVPLDADKK	1;1;1;1	4	4	0.1158	24360;19000;17236;22178	-	3.29455e+06	102955	other	-
CGMCC3_g9615	11.7562	87107	EWVDLFADAGAK;NGNFLLDIGPR;SNFYGYR;TLSSITLPIK	1;1;1;1	4	4	0.0501	21128;18200;8608;13455	-	472775	15759.2	Glycosidase	-
CGMCC3_g9480	14.5137	48959.8	ANAQSVQNIKPQVDR;HIILLAEGR;VADLSLAAFGR;YAADQPLAGAR	1;1;1;1	4	4	0.1024	28040;11850;15069;15508	-	4.38375e+06	182656	other	-
CGMCC3_g9427	3.13264	52899	ISQVLVDNEPLR	1	1	1	0.0252	22665	-	731219	29248.8	other	-
CGMCC3_g9745	3.05654	59172.5	SGAGLPLVAFR	1	1	1	0.0209	13998	-	0	0	other	-
CGMCC3_g9838	3.17572	17852.2	APADIKGEAEALEK	1	1	2	0.0838	24051;24052	-	714754	54981.1	other	-
CGMCC3_g9984	5.25534	95845.8	LGYIPVQDFDVK;VATSFHSTER	1;1	2	2	0.0257	22971;15568	-	1.00099e+06	26341.8	Glycosidase	-
CGMCC3_g9797	2.35225	47562	LFYVPFTR	1	1	1	0.0188	12459	-	0	0	other	-
CGMCC3_g10154	2.64349	23247.8	GAVGALLVYDISK	1	1	1	0.0613	20727	-	39946.1	3072.78	other	-
CGMCC3_g10159	32.123	55366.9	ATDTGAPITIPVGPATLGR;FLSQPFTVAQVFTGIEGK;FTQAGSEVSALLGR;IINVTGDPIDER;LPAILNALETTNNNQK;LVDLKDTIASFK;TVFIQELINNIAK;VQQILQEYK;VVDLLAPYAR	1;1;1;1;1;1;1;1;1	9	10	0.2379	30208;32233;23935;21727;29374;21948;21947;25415;16095;14983	-	5.14801e+06	171600	other	-
CGMCC3_g10222	10.9469	65397.6	AILDAIHSGELAK;HNVLTLHSSANEGK;YASEATEDVVK	1;1;1	3	4	0.0643	21624;21623;25503;18042	-	6.25645e+06	184013	other	-
CGMCC3_g10073	4.39245	86970.4	ALTQGYAGAR;FTANFAPSK	1;1	2	2	0.0242	11434;10705	-	1.83379e+06	53935	other	-
CGMCC3_g10246	3.13264	20661.1	DPTGNYFVFNDLFK	1	1	1	0.0765	28202	-	0	0	other	-
CGMCC3_g10244	3.13264	29360.6	TAAVLALTEVR	1	1	1	0.042	15910	-	1.70081e+06	94489.6	other	-
CGMCC3_g10064	14.8867	48950.6	AIGVPAGLSISMFSGK;LDGVITASQK;TYGANVTELR;VLTVTHVDTSTAVLSELKDLAAVVK	1;1;1;1	4	5	0.1359	26329;26067;12125;15225;37865	-	4.97499e+06	226136	other	-
CGMCC3_g10084	6.99717	24023.1	QLNVIHR;VLNSYWINQDSTYK	1;1	2	2	0.1034	7819;29022	-	1.00366e+08	8.36381e+06	other	-
CGMCC3_g10331	23.9853	90775.5	AGPNDIVYFDHGAYIISNTIEVPK;ANVLAGNQK;ASVNMVTVNGK;FFGLSTK;GQQIDIYNGR;IGGSQGTQLQSDK;SGVSAFGDPNYK;YGMFVGSQQFTTR	1;1;1;1;1;1;1;1	8	9	0.117	37954;8851;15064;15630;5555;16563;21063;18903;26099	-	9.45469e+06	363642	Glycosidase	-
CGMCC3_g10300	12.8263	51093	AAATLHYVANDAPLAGK;ELYDVDHVK;QIYDIVLK;TFPISGK;YIDTAVLEK	1;1;1;1;1	5	5	0.1087	28275;14999;10992;4390;12700	-	3.57881e+06	149117	Protease	-
CGMCC3_g10411	3.17572	29971.2	ITVNAVAPGGIK	1	1	1	0.0426	15741	-	0	0	Oxidoreductase	-
CGMCC3_g10688	2.10574	59222.1	TQESLDEGVRK	1	1	1	0.0206	19465	-	257202	6768.47	Oxidoreductase	-
CGMCC3_g10715	7.17274	82314.5	LLGDDGNSLFISTSSR;NGLVFVAR	1;1	2	2	0.0326	28263;7721	-	1.18067e+06	30273.7	Protease	-
CGMCC3_g10761	3.13264	29162.8	SLDSYSIAVVTK	1	1	1	0.0456	20075	-	240843	24084.3	Protease	-
CGMCC3_g10743	8.45499	54398.7	ATRPELELIR;LVLVDLHDNK;SEFDIIQSK	1;1;1	3	4	0.0589	17628;16646;16645;13212	XP_031882756.1	215068	7680.98	other	-
CGMCC3_g10720	7.3048	53228.9	DLFQSIAAK;FVGSGVSGGEEGAR	1;1	2	2	0.0475	11010;20774	-	1.28729e+06	41525.3	Oxidoreductase	-
CGMCC3_g10827	3.13264	46917.6	VTPTALQQAR	1	1	1	0.0231	13881	-	391338	18635.2	Oxidoreductase	-
CGMCC3_g10903	2.87699	52018	IAWILGPK	1	1	1	0.0172	8325	-	0	0	other	-
CGMCC3_g10936	5.7754	15679.6	VAIITHGR;YTLELEGLK	1;1	2	2	0.1259	7438;13179	-	546226	68278.3	other	-
CGMCC3_g11013	3.13264	38941.7	EVGTGLTVFSPLR	1	1	1	0.0375	22518	-	768125	34914.8	other	-
CGMCC3_g11232	2.31624	26250.8	ANPLIFK	1	1	1	0.0295	5647	-	511450	36532.1	other	-
CGMCC3_g11273	2.12639	107881	SATDFLRR	1	1	1	0.0083	10269	-	76791	1323.98	other	-
CGMCC3_g11173	2.87699	32620.6	IVASTALAK	1	1	1	0.0301	7676	-	115609	7225.59	other	-
CGMCC3_g11349	7.56045	54253.2	AKDTAVGGLTK;RPYTGGLGLENIGLEVDER	1;1	2	2	0.0591	13020;33909	-	1.02306e+06	31001.9	Oxidoreductase	-
CGMCC3_g11399	11.34	52894.1	GFGEADFER;IGTPAMTSR;NAILFRPK;VDLETGIIDYDTLEK	1;1;1;1	4	4	0.0847	11986;9799;10070;28931	-	8.98813e+06	321005	other	-
CGMCC3_g11358	4.42781	63008.3	VESSDLILSIGGLK	1	1	1	0.0244	23837	-	55943.1	1997.97	Oxidoreductase	-
CGMCC3_g11596	14.3241	77748.7	ASDEYELK;AVVAGQSETIYFHNVAHDGSVSR;DAAGSADWLAK;LLSILQLDK	1;1;1;1	4	5	0.0708	9933;36922;36923;14545;12467	-	1.33474e+06	58032.2	other	-
CGMCC3_g11573	2.10574	48683	HAQNALALAK	1	1	1	0.0221	12291	-	84348.3	3244.17	other	-
CGMCC3_g11628	2.1133	46634.4	QKALLQSEQR	1	1	1	0.0241	17724	-	171546	5915.39	other	-
CGMCC3_g11638	21.1546	45646.6	EYAGITGVPEFTK;IASTILNDAALNK;IGGAFLAR;ISVAGITSGNVGR;LAITQSISGTGALR;VGAFSIVAQDPDER	1;1;1;1;1;1	6	6	0.1765	23374;21789;5696;18586;22839;25459	-	3.79571e+06	145989	other	-
CGMCC3_g11584	2.87699	52217	AIGVLPQLIIDR	1	1	1	0.0254	20765	-	0	0	other	-
CGMCC3_g11886	2.04161	104619	LLNGILK	1	1	1	0.0073	4886	-	138109	2340.83	Glycosidase	-
CGMCC3_g11779	5.21465	114270	AQGFGIK;VLFDTVVIK	1;1	2	2	0.0152	3779;12194	-	576331	11526.6	Oxidoreductase	-
CGMCC3_g11947	7.13442	38837.5	ALGADKVVGISR;SYGGYADYNR;VGGSGIGSPSDIR	1;1;1	3	3	0.0967	17264;16617;17740	-	1.38999e+06	55599.6	Oxidoreductase	-
CGMCC3_g12047	4.76161	21515.7	SVLGNPLLK;VSDTEVIGHHQLR	1;1	2	2	0.1176	9578;25144	-	721930	60160.8	other	-
CGMCC3_g12144	7.32622	55012.4	LNVFGFPGNPVTAPNLGLLDIR;TAEEIIGK	1;1	2	2	0.0574	36173;7253	-	1.299e+06	72166.8	Protease	-
CGMCC3_g12206	3.13264	27624.3	VIGVAYHPSNNELVR	1	1	1	0.0612	28039	-	0	0	Protease	-
CGMCC3_g12209	2.27064	50493.8	VELTPVAIAAGR	1	1	1	0.0256	17595	-	645736	24836	Oxidoreductase	-
CGMCC3_g12221	10.0711	23699.4	DISLTDYISLR;NPVYVTHSAGR;QAVDVSPLR	1;1;1	3	4	0.1455	20401;17712;17711;10773	-	1.28048e+06	106706	other	-
CGMCC3_g12548	6.69845	23598.9	GFTLAELK;QNLSEESLAANVAR	1;1	2	2	0.1038	7792;25385	-	128516	10709.6	other	-
CGMCC3_g12803	5.1903	37135.3	FGDILIVR;SASDLQVYR	1;1	2	2	0.0514	9361;12324	-	754224	34282.9	other	-
CGMCC3_g12771	6.18918	45504.8	ASNYNSIPLEGAEK;LAAFIESFAK	1;1	2	2	0.0567	25196;14287	-	48726.8	2320.33	other	-
CGMCC3_g12770	7.17274	73435.2	ASVQELLR;VANLVNADPNSNLVENR	1;1	2	2	0.0379	8889;30653	-	8.14229e+06	271410	other	-
CGMCC3_g12781	2.35225	29171.6	QGSVVVGIASK	1	1	1	0.0417	12517	-	50603.7	2811.32	Protease	-
CGMCC3_g12725	17.7213	35025.4	DDLFNTNASIVR;DQGIDFFSSK;GGPGVAADISHVNTK;GYDPTATGLASALK;LFGVTTLDVVR;VELGPNGVEK;VTELALYDIR	1;1;1;1;0;1;1	6	7	0.2462	22266;15887;23627;23628;22270;18285;12417;17503	-	8.1753e+06	340638	Oxidoreductase	-
CGMCC3_g12893	3.13264	25370.3	VLIVDDVITAGTAK	1	1	1	0.0598	23455	-	0	0	other	-
CGMCC3_g12872	3.05654	99870.9	VSIIEESQPK	1	1	1	0.0113	15415	-	595502	11027.8	other	-
CGMCC3_g12888	3.13264	26867.4	VTSTLLETSSVEK	1	1	1	0.0531	22973	-	281092	20078	Protease	-
CGMCC3_g12858	4.42781	69658	QSIPADILSK	1	1	1	0.0149	13410	-	0	0	Glycosidase	-
CGMCC3_g13113	2.89841	60239.9	VSGMFLGEIVR	1	1	1	0.02	17944	-	78760.9	2316.5	other	-
CGMCC3_g13026	47.0859	35481.7	AASLDIEK;AASLDIEKK;ATGTVVVSDSGDFASIAK;AYINDESLFR;FAADAETLK;FDFNEEQMAVEK;IASTWEGIK;KAYINDESLFR;LIDEAVAFAK;QGGSVDQQVDAALDALLVEFGK;SVETIFNYYK;SVETIFNYYKK;TIVMGASFR;YKPQDATTNPSLILAASK	1;1;1;1;1;1;1;1;1;1;1;1;1;1	14	16	0.4228	6821;10505;28944;18471;10266;25399;25062;11356;22054;13588;35615;19529;22929;11149;31557;31556	-	4.41967e+07	2.20984e+06	other	-
CGMCC3_g13024	29.7426	26170.2	HVGDLGNIETDANGNSK;ITWDISGNDANAK;ITWDISGNDANAKR;LIGPESVIGR;TIVVHGGTDDLGK;TIVVHGGTDDLGKGDNEESLK;VTGSIVFEQESESAPTK	1;1;1;1;1;1;1	7	19	0.3211	29188;29176;29193;29187;29210;23219;23247;26494;26493;12398;12397;12395;20852;34899;34896;34897;30217;30216;30215	-	2.7737e+07	1.84914e+06	Oxidoreductase	-
CGMCC3_g13220	2.35225	27768	AQGEAAEFR	1	1	1	0.0354	10604	-	769421	40495.8	Protease	-
CGMCC3_g13160	2.29167	65137	FGSGNVNMER	1	1	1	0.0163	15307	-	130393	4829.35	other	-
CGMCC3_g13348	10.1519	37360	ATETVLAAAAK;IFGFAEEVNR;VDENTWNDSAVK	1;1;1	3	4	0.0976	12550;12551;17148;22559	-	2.58611e+06	161632	Oxidoreductase	-
CGMCC3_g13503	5.21291	37285.3	LFGLIWAR;VIVSGTNPK	1;1	2	2	0.0489	10535;8855	-	363645	20202.5	Oxidoreductase	-
CGMCC3_g13555	3.13264	42941.8	VPEALFLDAVK	1	1	1	0.0276	17751	-	156859	7842.97	other	-
CGMCC3_g13457	9.7023	38821.9	ASASSNGADWHVGVLELPR;SDTNAPSLSK;TELIPQTK	1;1;1	3	3	0.0997	32210;11790;9269	-	9.09727e+06	699790	other	-
CGMCC3_g13459	5.20589	103794	DTQIWDAK;YVDGQKPALIR	1;1	2	2	0.0197	10548;19417	-	323226	6215.89	other	-
CGMCC3_g13520	2.56937	72069.1	HTVIMDLPLSLDPMNLIR	1	1	1	0.0277	33983	-	0	0	other	-
CGMCC3_g13654	2.1133	37870.8	LPADDYILVK	1	1	1	0.0282	16014	-	888752	38641.4	Oxidoreductase	-
CGMCC3_g13638	4.42781	58782.7	ISTLAASFIGDLVR	1	1	1	0.026	24580	-	0	0	other	-
CGMCC3_g13635	24.9054	85662.4	AIFTITPGSEQIR;ANNWPEELK;GTPNSIISSYNR;HLGGLAIITR;ILYSHLDKPAEQEIER;LTGEMSGWTTPK;STVNVQVSPSSDR;VAGILTVK	1;1;1;1;1;1;1;1	8	9	0.1176	23869;14411;20779;12684;31831;31832;20755;22509;5596	-	1.00665e+07	264909	other	-
CGMCC3_g13608	10.6912	44403.6	DVLGLDPSDGIVR;LGLAGGSYELVSAVPK;STALYGDGYQAGAK	1;1;1	3	3	0.1064	22059;26503;23154	-	119714	4604.38	other	-
CGMCC3_g13740	2.31624	26661	VGEDVSAER	1	1	1	0.0375	10147	-	961452	56556	other	-
CGMCC3_g13904	2.02423	27228	EQLVIPEVHAQLIDQNK	1	1	1	0.0726	32303	-	0	0	other	-
CGMCC3_g13991	32.4104	53593.3	EAGFPPGVFNLISGFGK;IGPALATGNTIVMK;KVTLELGGK;LADLAEKNAELLAAVESLDNGK;NAELLAAVESLDNGK;TAEQTPLSALVFANLVK;TPVTGAYTQPTGLFINNEWVEGVDK;VAGAAISSHMDIDK	1;1;1;1;1;1;1;1	8	12	0.2379	29131;29134;22780;23165;9698;35865;26225;26227;30130;38419;38418;23439	-	5.23418e+06	163568	Oxidoreductase	-
CGMCC3_g13927	10.8679	43937.5	DEVIDVIAVTK;IGKGDADDNAATELDVTK;TITPLGGFVR;VLAHTQIR	1;1;1;1	4	4	0.1202	17747;30548;13023;9500	-	1.02995e+06	44780.4	other	-
CGMCC3_g14417	7.48435	29449.3	ALTTALLGSVSK;QSGGSAPHIVR	1;1	2	2	0.0819	16488;14684	-	398364	20966.5	Oxidoreductase	-
CGMCC3_g14625	38.9525	36386.2	AAGNDSEVDLDQGVSLVDTWK;ALADIPGLKR;HPLLQQNDTLIK;IHSNFQEVK;INATPAQVVLAWSQVGGHSVIPK;ISDEDVAAINEIGK;ISDEDVAAINEIGKEPR;IYQNQPEVGEGLK;IYQNQPEVGEGLKK;NGGELFPK;WNINIWDEKEEK	1;1;1;1;1;1;1;1;1;1;1	11	13	0.3841	35170;35169;12777;23574;23573;14450;36490;24798;30837;24825;27074;7295;27082	-	2.92202e+07	1.71883e+06	Oxidoreductase	-
CGMCC3_g14681	2.35225	19587.2	TGLAVLSR	1	1	1	0.0447	6060	-	1.37651e+06	137651	other	-
CGMCC3_g14729	7.60353	32817.2	AGVEGLDISGAYTTSAQPTVSMQIAK;MLTPSLSLEQR	1;1	2	3	0.1186	37871;37870;20281	-	1.11104e+06	123449	other	-
CGMCC3_g14861	2.87699	76909.3	EVNTVLGQILSEQR	1	1	1	0.0202	26827	-	0	0	Oxidoreductase	-
CGMCC3_g14965	2.87699	60287.6	LGGAIASLK	1	1	1	0.0167	6386	-	17923.3	578.172	Oxidoreductase	-
CGMCC3_g15022	2.1831	32001.9	ELPELLFR	1	1	1	0.0277	11713	-	66592.1	3026.92	Esterase	-
CGMCC3_g15049	9.47953	38472.1	AVIDNGLR;EVGDAIVAELAK;LAGFLAIAR	1;1;1	3	3	0.0792	7144;18137;9335	-	2.23873e+06	117828	Oxidoreductase	-
CGMCC3_g15097	5.40398	55111.8	DTTNLYR;FFDYEVFPLK	1;1	2	2	0.0343	7868;20687	-	318820	22772.9	Oxidoreductase	-
CGMCC3_g15433	14.111	63487.5	AIFSETVK;ASLLAGVETLAK;GFVSPYFITDAK;VGGSSEVEVGEK	1;1;1;1	4	4	0.0726	8260;16874;21799;16994	-	1.15375e+07	288438	other	-
CGMCC3_g15353	3.13264	74167.9	VAIIYEADEPGDGR	1	1	1	0.0209	25474	-	440243	11585.3	Oxidoreductase	-
CGMCC3_g15432	6.80616	16853.4	LINATSK;SLTGIATELQANDADDIEYDSILK	1;1	2	3	0.2026	4344;37788;37786	-	180858	18085.8	other	-
CGMCC3_g15395	3.17572	26327.6	FAQTYPVVLLAR	1	1	1	0.0486	22573	-	272697	17043.5	Oxidoreductase	-
CGMCC3_g15372	10.4688	70737	FELTGIPPAPR;IVITNDKGR;LSKEEIER;NGLESYAYSLR;STIQPVDR	0;1;1;1;1	4	5	0.0725	17623;11680;11331;19800;19822;8881	-	3.70614e+06	100166	other	-
CGMCC3_g15552	2.35225	47413.3	FLFETIQAVR	1	1	1	0.0229	18389	-	0	0	Oxidoreductase	-
CGMCC3_g15553	46.953	86371.8	AAFKPAYEALTAAGLPK;AAGAETVQIDEPILVFDLPEK;AITNAASVQAQLDANAK;DDVHQSVQAQQLALALR;DELLAEGK;GQSVDPISLLDK;LAANPKPVVEFNEAK;LLPVYVELLK;NDMVQYFGER;NPEQLGPVIEK;QILSAGVVDGR;VPSEEEIK;VPSEEEIKTR;VQSSVLGFPR	1;1;1;1;1;1;1;1;1;1;1;1;1;1	14	18	0.2195	28872;28873;35571;28315;31280;7691;19783;27458;27459;17291;19371;18387;14894;9288;17319;17318;14051;14049	-	2.80893e+07	702231	other	-
CGMCC3_g15610	11.9122	39040.5	IASDDIDKTFR;LGAPGYIQNIVVDTAHFR;SSSIDLISAALGGK	1;1;1	3	3	0.1215	20000;32260;21071	-	1.39706e+06	66526.7	other	-
CGMCC3_g15627	20.5641	34440.7	AETFVAEIAGK;AVDILGNITDKEK;AVVAGASGGIGQPLSLLLK;DADIIVIPAGIPR;DDLFNINAGIVK;LFGVTTLDIVR;LSPLVDELALYDVVNTPGVAADLSHISSQAK	1;1;1;1;0;1;1	6	7	0.3323	15596;23475;23476;29337;21949;21067;18699;39509	-	1.17864e+07	654801	Oxidoreductase	-
CGMCC3_g15659	7.19481	67812.6	ADDSLVSKR;LAYTLVLK;VVGVDPELITASIAK	1;1;1	3	3	0.052	10959;9044;25586	-	422715	11742.1	Protease	-
CGMCC3_g15695	7.32622	28220.2	TVLEFFAK;VVSLVTSSDSNPFK	1;1	2	2	0.0863	9937;24935	-	298709	17571.1	Esterase	-
CGMCC3_g15733	2.35225	54654.9	VDSDLAFDTAR	1	1	1	0.0224	17996	-	338545	10920.8	other	-
CGMCC3_g15739	5.59272	14824	LILPGELAK;QVHPDTGISNR	1;1	2	3	0.146	9928;18377;18378	-	1.35217e+06	112681	other	-
CGMCC3_g15784	6.05271	48587.3	NGVADLGLK;SPIYIPGPVEPQFGPGR	1;1	2	2	0.0576	8054;30240	-	0	0	other	-
CGMCC3_g15762	4.39902	15155.8	ALFEDLK;TLAFLDINPLSR	1;1	2	2	0.1387	6542;22165	-	709238	88654.7	other	-
CGMCC3_g15761	4.42781	21548	VGPAGSSAEIDGR	1	1	1	0.067	18152	-	832209	64016.1	other	-
CGMCC3_g15970	4.89421	28588.6	LLQINNGVFIK;QASNFLWPFK	1;1	2	2	0.084	19390;18804	-	65188.8	4345.92	other	-
CGMCC3_g15971	5.51504	16063.5	IEDVTPTPSDSTR;TPGPGAQSALR	1;1	2	2	0.16	23502;12793	-	4.98591e+06	553990	other	-
CGMCC3_g16183	3.17572	41129.2	VGSGNLLTFGNVGSFAQPASK	1	1	1	0.0543	33459	-	19470.7	1298.04	Glycosidase	-
CGMCC3_g16233	3.17572	17747.7	AGELTSEELER	1	1	1	0.0705	18675	-	1.15095e+06	82210.4	other	-
CGMCC3_g16270	2.15637	16104.2	ETSVSIITPPAATLK	1	1	1	0.0968	25912	-	87610.1	9734.46	other	-
CGMCC3_g16248	30.5496	106216	AWAETEWK;EVNAIVEQDYR;EWLTESDSLALR;FSAAESIQTIEDAVEK;SGIPLAVGIPGYVVPADLTAR;TLEAGETYSVGLK;TQVVHYFITK;VFVADLGLK;VWIAGLSDEGGTGAYVAAATK	1;1;1;1;1;1;1;1;1	9	9	0.1246	11806;21566;23561;29152;33666;22323;18788;10171;33194	-	1.26835e+07	239311	other	-
CGMCC3_g16350	8.87772	29140.7	SFAEQYSAQK;VINEALSGLEAK;VINISSIAGK	1;1;1	3	3	0.1159	16384;18983;11277	-	1.75454e+06	97474.3	Oxidoreductase	-
CGMCC3_g16464	2.44537	45287.7	SIIGELLGR	1	1	1	0.022	10036	-	0	0	Oxidoreductase	-
CGMCC3_g16482	3.13264	15011.6	ISIIGNLADTPELHATSTGR	1	1	1	0.1439	33685	-	198980	16581.6	other	-
CGMCC3_g16445	6.30836	28400.7	ATHTQEVLGEQGR;VTPTVTDIIIR	1;1	2	3	0.0927	23692;23691;18487	-	2.10307e+06	110688	other	-
CGMCC3_g16524	14.7693	76566.1	GVPTPELVNVYR;LSTWDPANPSAR;VTDPSFSIGIK;YGGSLANR	1;1;1;1	4	4	0.0612	21780;20944;16575;6587	-	4.71084e+06	151962	Oxidoreductase	-
CGMCC3_g16554	5.49196	29891.3	HVFTTMDGAK;NTEDPALR	1;1	2	2	0.0667	15186;8872	-	7.83743e+07	7.12494e+06	other	-
CGMCC3_g16552	17.7112	20123.4	GWDVIVVEDAVGDR;GWDVIVVEDAVGDRNIPGTSAVELTK;QFPGSFTGTSLDDLLK;VSLAEIADAFGTVVK	1;1;1;1	4	6	0.2953	25954;38433;28955;28956;25769;25770	-	4.05484e+06	450538	other	-
CGMCC3_g16702	2.59149	39755.1	ALDKAEAHLK	1	1	1	0.0295	14261	-	0	0	other	-
CGMCC3_g16916	4.42781	87914	VDATQEQTDVR	1	1	1	0.0136	19458	-	36463.4	810.297	Oxidoreductase	-
CGMCC3_g16992	7.13871	26458.3	IWLDPNEVSEISNANSR;LIADGLIIR	1;1	2	2	0.1145	31895;10747	-	161688	11549.2	other	-
CGMCC3_g17002	7.56045	20804.6	APTGSNTLLLR;TVVIVGTVTDDNR	1;1	2	2	0.1304	15861;22864	-	2.31343e+06	177956	other	-
CGMCC3_g16997	3.05654	35019.5	LWELATGTTTR	1	1	1	0.0348	19130	-	0	0	other	-
CGMCC3_g17294	2.87699	65399.2	NYDFTISR	1	1	1	0.0135	11656	-	695448	24837.4	Oxidoreductase	-
CGMCC3_g17348	6.50106	33906.2	APVTVVEAGEPVYSVVR;WEFLGK	1;1	2	2	0.0728	29621;5107	-	83663.1	4403.32	other	-
CGMCC3_g17381	29.6293	53947.4	FSIGWSR;LPEFTPEEVELVK;NDPINQAGIDHYVK;NLLTWLSK;QLGDRLPEFTPEEVELVK;SLQPLFESLIK;SVGANTYR;TAEDIALLK;TGEPPADDFLGNLETLFESK	1;1;1;1;1;1;1;1;1	9	10	0.1996	6963;25962;26809;10509;34073;19870;7448;7447;10476;34854	-	7.55002e+06	260346	Glycosidase	-
CGMCC3_g17443	2.67604	57930.7	QGFQGLTK	1	1	1	0.0155	7827	-	6144.96	192.03	other	-
CGMCC3_g17506	15.9776	63455.6	ADLETEQPPADLILPVSAAK;AVFSANVK;DVTPYLSLWR;GAWVGSVLETER;YGDNTVTTGVGQTR	1;1;1;1;1	5	5	0.1103	33791;6546;19152;20646;24697	-	8.09826e+06	385631	other	-
CGMCC3_g17545	3.05654	41184.1	SLEGGLESVEAVTAR	1	1	1	0.0388	25717	-	1.62114e+06	85323.1	Protease	-
CGMCC3_g17775	3.13264	16734.7	LPIPGWVDIVK	1	1	1	0.0728	18794	-	0	0	other	-
