# Supplementary material for: Apoplastic proteomic reveals Colletotrichum fructicola effector CfXyn11A recognized by tobacco and suppressed by pear in the apoplast
Source: Mol Hortic. 2025 Jul 7;5:42. doi: 10.1186/s43897-025-00161-3 (PMC12232838; doi:10.1186/s43897-025-00161-3)
Supplement: Supplementary file 13 — Additional file 13: Table S2 Pear proteins identified by LC–MS/MS analysis. [file 43897_2025_161_MOESM13_ESM.xlsx]

## Sheet: Sheet1
Protein_ID	Protein_Qscore	Protein_Mass	PeptideSeqs	PepIsUnique	Unique_Peptide_Num	Unique_Spectra_Num	Coverage	Peptide_Query	Sameset	Abundance	iBAQ	Description	SignIP	Homology in Arabidopsis	% identity	Location SUBAcon
Pbr021378.1	14.7964	101564	SSIFGLGEHTK;VTFIGLEK;VVNGGFALSEK;WIIDKVTFIGLEK	1;1;1;1	4	5	0.0384	16967;16965;8643;15124;26518	-	9.03123e+06	205255	Glycosidase/GH31/	38	AT5G11720.1	63.707	extracellular,plasma membrane
Pbr035106.1	2.70239	68560.3	LQETALATFGK	1	1	1	0.0181	17068	-	1.123e+06	35093.8	Glycosidase/GH13/	36	AT4G24040.1	60.179	extracellular
Pbr012640.1	4.38537	47010.1	FLGVFANVESR	1	1	1	0.0263	18830	-	0	0	other/	35	AT1G65900.1	68.814	extracellular
Pbr029825.1	4.38537	27508.4	NFNIIQSQLGK	1	1	1	0.0458	19480	-	819565	81956.5	other/	35	AT3G23760.1	65.426	extracellular
Pbr035701.2	18.2879	50825.5	EAQEGVAYQWK;GLTTLFTNAGLNK;LTFYNQEDTVTNQLR;SDGGGVFDAVDR;YWFPVAK	1;1;1;1;1	5	6	0.1245	20775;21961;30679;30680;17543;8731	Pbr025168.1	1.12806e+07	537169	Esterase/phosphodiesterase/Phosphoric-diester hydrolases	34	AT5G67130.1	75.064	plasma membrane
Pbr008586.1	55.7964	37592.4	DIRLDYALFTAPSVVVQDGQR;DQLQNIASSQANANTWVQNNVR;FLVDNK;GDYSPILNPVVR;GSDIELILDIPK;GSDIELILDIPKDQLQNIASSQANANTWVQNNVR;HWGLFSPNK;KPGPIETYIFAMFDESR;LDYALFTAPSVVVQDGQR;LYDPNPAALAALR;NIQNAISSAGLGNQIK;SPLLVNLYPYFSYIGNPR;TYNSNLIQHVK;YIAVGNEIKPSDSSAQFLVPAMR	1;1;1;1;1;1;1;1;1;1;1;1;1;1	14	29	0.5217	36429;37072;37071;4059;21358;20890;20889;40219;40218;40227;13909;32876;32358;32357;32359;32362;22739;22740;22736;22737;27497;27499;27477;34228;34230;21041;21037;21038;37305	-	3.15963e+07	1.66296e+06	Glycosidase/GH17/	34	AT3G57240.1	67.29	extracellular
Pbr038133.1	2.62819	56115.1	GLQLSNGR	1	1	1	0.0155	6798	-	413894	19709.3	Protease/Aspartyl protease/pepsin	33	AT2G17760.1	53.493	plasma membrane
Pbr034798.1	4.38537	57006.9	FSNGDVVEFEIYSPK	1	1	1	0.0285	29021	Pbr008698.1	2.32106e+07	1.10527e+06	Protease/Aspartyl protease/pepsin	33	AT2G17760.1	53.441	plasma membrane
Pbr002194.1	8.77075	38119.4	GSNIEVVLGVENER;IYNSNLIK;LQDISSSQDSANDWVQNNVVNYNDVK;LYGPNHDALQALR;VSTAVYPIILEK	1;0;0;0;1	2	3	0.211	25645;25644;10243;39125;39124;24680;24704;24681;24705;21464	Pbr002197.1	2.59184e+07	1.6199e+06	Glycosidase/GH17/	32	AT3G57270.1	57.68	extracellular
Pbr038705.1	17.5415	52782.1	AEDIFAINSESGVR;AFQEAITHLSQYESEGGSQLVVPPGK;DAVLLASQDESEWPVIEPLPSYGR;SASLTDYGGVGDGTTSNTK	1;1;1;1	4	7	0.1718	25533;25513;38533;38532;38128;38129;30510	-	3.38639e+07	2.82199e+06	Glycosidase/GH28/	32	AT4G23500.1	75.621	extracellular
Pbr035815.1	4.38537	35674.4	TTVQQALQSDSR	1	1	1	0.0355	21501	-	1.20594e+06	133994	Oxidoreductase/	32	AT5G06720.1	79.412	extracellular
Pbr021957.1	13.1561	81517.9	AISNNFATLMR;DRIDLYLPGQQTLLVTEVAK;DVCTSENQELAR;HYTAYDVDNWK;IGFLVNSAGSVSR;LPMTWYPQSYVDK;NSPGSLPLSPTAIK;QGIVLLK;YEWWSEALHGVSYVGPGTK;YGSGYVR;YHFNAVVTK	0;1;0;0;1;0;1;0;0;0;0	3	3	0.1801	19244;19265;18802;18825;18826;19264;35737;23597;23366;23365;20744;27469;27682;22645;4885;4882;4469;34722;34723;5604;13653;13652	Pbr001165.1	4.86189e+06	115759	Glycosidase/GH43/	32	AT5G64570.1	72.316	extracellular
Pbr033046.1	4.38537	62317	SVQSIVQYAELR	1	1	1	0.0218	22950	-	272768	13638.4	Esterase/purple acid phosphatase/Phosphoric-monoester hydrolases	31	AT3G07130.2	71.009	-
Pbr027244.1	11.8443	37356.2	IVVSETGWPSAGGDER;IYNSNLIK;VSTAVFPIILQESSPPSK;YIAVGNEVDALGNR	1;0;1;1	3	3	0.1657	27942;10243;31376;25141	-	3.80746e+06	173066	Glycosidase/GH17/	31	AT3G57270.1	57.367	extracellular
Pbr009769.1	4.38537	25554.3	AINGAVECDGK;AINGAVECDGKRPDLVQAR;GPLQLTWNYNYGAAGNSIGFDGLNSPESVASDPVLAFK;QSFLDAVNSYSDFGK;RPDLVQAR;TGSADDSKR	0;0;0;1;0;0	1	15	0.3462	15563;33712;40369;40370;28199;28200;28217;28219;28192;28196;28218;28201;28197;28195;28193;28194;28198;27972;28216;9943;9940;9941;9450;9453;9449;9454;9447;9455;9441;9444;9440;9451;9442;9439;9443	-	1.11215e+06	111215	Glycosidase/GH19/	31	AT3G54420.1	72.195	extracellular
Pbr005147.1	2.15124	20496.2	ELSVVSGTGK	1	1	1	0.0546	10559	-	582294	52935.8	other/	31	AT1G22900.1	38.095	extracellular
Pbr005805.1	7.04314	59387.3	DFESDVVLGGGK;GINFSELEK	1;1	2	4	0.0376	18345;18344;12279;12304	-	5.60606e+07	1.93313e+06	Protease/Serine protease/Subtilases	30	AT1G20160.1	57.649	extracellular
Pbr020817.1	2.65777	44805.4	NPYTGVVSIR	1	1	1	0.0237	14581	-	0	0	other/	30	AT3G46550.1	55.227	plasma membrane
Pbr032572.1	9.78365	26395.2	AADGTVIACK;ASQSVDAPSPWSGR;ITFTNNCPYTVWPGTLTGDQKPQLSLTGFELASK;SACLAFGDSK	1;1;1;0	3	16	0.2698	11372;11371;24133;24130;24129;24132;24135;24128;24125;24127;24126;24134;24138;24137;40239;40240;12819;12817	-	6.64057e+06	948653	Glycosidase/GH64/	30	AT1G75800.1	52.479	extracellular
Pbr001831.1	3.34398	17557.7	IVDYAGSINK	1	1	2	0.0617	13693;13694	-	7.12845e+07	1.78211e+07	other/	29	AT2G18660.1	30.233	extracellular
Pbr031248.1	25.4779	32892.4	FFVGLPAAQAAAGTGYVPSNDLINQVLPFVK;FNDDQSGYSSK;GEIQYDALAR;GSYTLSSADDAR;GSYTLSSADDARR;YGGVMLYDK;YGGVMLYDKFNDDQSGYSSK	1;1;1;1;1;1;1	7	10	0.2458	39485;19077;15591;18941;18940;23083;23082;13033;35917;35916	-	3.68306e+07	2.83312e+06	Glycosidase/GH18/	29	AT5G24090.1	59.122	extracellular
Pbr000691.1	9.88611	37070.1	GFDVVDSIK;GVIQEALQTDPR;MGNISPLTGTDGEIR;TAANLAIPAPTLTLDGLK	1;0;1;1	3	7	0.1543	10644;21260;21259;21261;21262;26492;29782;29784;29785;29780;29781	-	1.77143e+07	1.61039e+06	Oxidoreductase/	29	AT5G06720.1	66.163	extracellular
Pbr000689.1	5.17987	37429.2	GVIQEALQTDPR;ITASLTR;MGNISPLTGTEGEIR	0;1;1	2	2	0.0971	21260;21259;21261;21262;4706;26887	-	5.03481e+06	559424	Oxidoreductase/	29	AT5G06720.1	63.914	extracellular
Pbr033475.1	10.2896	65887.6	ADATQGYSGGYHYDTR;LGVGSWEFR;LHYYQDPGTTPAR	1;1;1	3	4	0.0641	29480;12666;25740;25739	-	950304	27151.5	other/	29	AT2G47010.1	67.735	extracellular
Pbr039838.1	7.3375	56596	AYTDYALQMK;GFAIGNGLTNPGIQYK;LFYLFFESR;NDFYITGESYAGHYVPALASR;NLEVGIPALLEDGIK;NSGINYYDIR;NSGINYYDIRK;TYGPLAFLK;VAGAEAGLLK	0;0;0;0;0;0;0;1;1	2	2	0.1957	17799;27786;18330;36209;36210;26776;26777;18127;21749;11508;9242	-	8.94133e+06	357653	Protease/Serine protease/Serine carboxypeptidase	28	AT3G45010.1	64.717	extracellular
Pbr026422.1	4.38537	56539.9	AYTDYALQMK;GFAIGNGLTNPGIQYK;LFYLFFESR;NDFYITGESYAGHYVPALASR;NLEVGIPALLEDGIK;NSGINYYDIR;NSGINYYDIRK;SYGPLAFLK	0;0;0;0;0;0;0;1	1	1	0.1764	17799;27786;18330;36209;36210;26776;26777;18127;21749;11109	-	991655	39666.2	Protease/Serine protease/Serine carboxypeptidase	28	AT3G45010.1	64.717	extracellular
Pbr028262.1	2.62819	27086.9	KVSVAVPLEK	1	1	1	0.04	13347	-	0	0	other/	28	AT1G08500.1	50	extracellular
Pbr023318.1	2.95213	112881	LIHYVNKDGR	1	1	2	0.0099	18138;18139	-	0	0	Glycosidase/GH38/	28	AT5G66150.1	65.082	extracellular
Pbr002167.1	4.38537	43695	TRPSDTLASIADSVYSGLVSADQIR	1	1	1	0.0595	37910	Pbr040557.1	122768	12276.8	other/	28	AT1G21880.2	68.462	plasma membrane
Pbr005866.1	2.95213	57319.5	FVQQNPTTIPR	1	1	1	0.0212	20551	-	0	0	Oxidoreductase/	28	AT1G19900.1	59.559	extracellular
Pbr014068.1	5.7951	70909.9	LPGVGLVGSVPPNTLGR;QALLAFLTR	1;1	2	2	0.0397	27565;12169	-	266713	6505.2	other/	28	AT2G26730.1	71.128	plasma membrane
Pbr003308.1	24.6293	35683.8	DSVLLSGGTSWK;DVVSLSGAHTIGLAR;FAAVGLNIR;GLLGSDQILFSSDEAVTTGTK;MGNISPLTGSAGEIR;SLVQSYNSNLNLFLADFANSMIK	1;1;1;1;1;1	6	11	0.2861	19149;19148;25244;25243;10136;34479;34477;34478;25746;37745;37753	-	2.78463e+07	1.39232e+06	Oxidoreductase/	28	AT5G19890.1	63.636	extracellular
Pbr002127.1	5.14854	96013.2	GSLSLIGR;YPDDIHDR	1;1	2	2	0.0186	5642;12087	-	86325.3	2271.72	other/	28	AT1G51800.1	46.479	plasma membrane
Pbr003345.1	2.75382	20711.5	DFENQTEAR	1	1	1	0.0466	14697	-	670444	95777.7	other/	27	AT1G55260.1	45.455	plasma membrane
Pbr010280.1	15.8139	41275.6	QTITVLALDNAAMSSLISK;VGFGAEDNGGTLNSFYVK;VLQPTELFK;VSLLLYHGVPVYQSLQDLK	1;1;1;1	4	4	0.1662	32329;31057;13528;34789	-	3.93111e+06	262074	other/	27	AT4G12730.1	59.75	plasma membrane
Pbr010853.1	5.90426	51225.9	ALPEITNINYK;VGIPTEHLVIR	1;1	2	3	0.0466	19886;18701;18700	Pbr021519.1;Pbr018658.1	184738	8397.18	Glycosidase/GH28/	27	AT3G48950.1	67.896	extracellular
Pbr017516.1	4.38537	66250.2	VTGVAVLHYSNSK	1	1	2	0.0218	22483;22482	Pbr031751.1;Pbr012739.1;Pbr015753.1	378040	13501.4	Oxidoreductase/	27	AT4G12420.2	70.681	extracellular,plasma membrane
Pbr014041.1	2.51089	25771.1	VTNTAGGTPGGIR	1	1	1	0.0563	17714	Pbr036099.1	0	0	Protease/	27	AT2G15220.1	61.572	extracellular
Pbr036506.1	5.7951	19202.8	VGDTLVWK;YDSAKDSVLR	1;1	2	3	0.1	8958;16227;16224	-	1.13924e+07	1.03568e+06	other/	27	AT4G31840.1	55.114	extracellular
Pbr026418.1	2.31338	58117.1	LLQFPTVK	1	1	1	0.0154	9725	Pbr039834.1	207967	9042.05	Glycosidase/GH29/	27	AT2G28100.1	70.084	extracellular
Pbr030141.1	4.38537	69056.5	VDLGNAALSGQLVPQLGLLK	1	1	1	0.0319	32729	Pbr030868.1;Pbr030869.1	0	0	other/	27	AT1G71830.1	87.898	plasma membrane
Pbr039579.1	4.38537	48398.2	LGNDAEISQQVK	1	1	1	0.027	20572	-	0	0	other/	27	AT1G29980.1	65.558	plasma membrane
Pbr013288.1	13.7513	105412	ALQGLEGK;DAALYGLGENSQPHGIK;GLANDVFIK;LLAFLDK;YAAHWTGDNK	1;1;1;1;1	5	6	0.0536	6016;29593;29592;10563;6133;16522	-	3.81529e+07	908402	Glycosidase/GH31/	27	AT1G68560.1	72.961	extracellular
Pbr026503.1	10.9504	36025.3	DSVVLTK;FDATFFTNLK;VSLATETTNLPGFR	1;1;1	3	3	0.0937	4701;17809;25493	Pbr026502.1	435793	18947.5	Oxidoreductase/	27	AT2G41480.1	62.54	extracellular
Pbr038780.1	2.51089	15254	QQSPALK	1	1	1	0.0507	4481	-	4.06294e+06	507867	Glycosidase/GH38/	27	AT3G26720.1	70.455	extracellular
Pbr004702.1	4.38537	43735.6	SINGAVTAHGR	1	1	3	0.0276	13826;13827;13828	Pbr001277.1	231860	11593	Esterase/probable pectinesterase/Carboxylic-ester hydrolases	26	AT1G05310.1	74.695	extracellular
Pbr010826.1	4.38537	31632.6	VILSIGGASGSYSLTSADDAR	1	1	72	0.0702	33294;33277;33299;33259;33289;33284;33250;33267;33311;33303;33286;33246;33268;33275;33287;33314;33282;33248;33305;33261;33312;33315;33297;33269;33288;33308;33264;33241;33310;33245;33295;33273;33301;33298;33276;33293;33283;33302;33242;33280;33263;33270;33271;33266;33278;33255;33274;33254;33292;33247;33258;33309;33265;33279;33291;33244;33317;33296;33290;33281;33243;33313;33260;33285;33262;33253;333…	-	3.30988e+06	472839	Glycosidase/GH18/	26	AT5G24090.1	61.667	extracellular
Pbr018708.1	2.95213	32982.3	SLNGHNGQAK	1	1	4	0.0323	11989;11944;11965;11988	-	202525	33754.1	Glycosidase/GH18/	26	AT5G24090.1	53.689	extracellular
Pbr018707.1	4.38537	15812.9	YGGVMLWSR	1	1	22	0.0604	13293;13850;13296;13294;13861;13292;13855;13862;13290;13851;13866;13295;13297;13859;13854;13863;13857;13852;13853;13860;13291;13864	-	357941	89485.3	Glycosidase/GH18/	26	AT5G24090.1	45	extracellular
Pbr003346.1	2.62819	20326.6	LTYGAITDLK	1	1	1	0.0552	14229	-	291644	29164.4	other/	26	AT5G19860.1	65.152	extracellular
Pbr032465.1	7.3375	32794.9	FVPGNSAGTVTTYYLR;ILNNGELLTLSLDK;NLESIGVPYPK	1;0;1	2	2	0.1399	29263;26213;26235;18201	-	3.04955e+07	2.54129e+06	Glycosidase/GH16/	26	AT5G57560.1	68.683	extracellular
Pbr017015.1	2.70239	15203.5	IVDYAGDIK	1	1	1	0.0638	11040	-	4.00567e+06	1.00142e+06	other/	26	AT2G18660.1	30.833	extracellular
Pbr042625.1	11.2816	25649	FNNEIGAEYSR;NVDQLWR;SGYSADYFVDLLGK;WDQGYDVTAR	1;1;1;0	3	3	0.1826	20490;9291;26062;18016	Pbr012048.1	973731	88521	Protease//	26	AT2G15220.1	64.192	extracellular
Pbr000472.1	3.07351	40870.2	TPYLVDIVR;WVDSNVDTSR	0;1	1	1	0.0526	13558;17053	-	768648	48040.5	other/	26	AT1G29050.1	72.239	extracellular
Pbr016154.1	23.1424	40907	DGTELYK;DGTELYKDMDR;FDGVDFLR;FDGVDFLRR;LTAFYK;TPYLVDIVR;VLNLNSINAGDAWK;WVDSNVDTSITK;YGRPDTQFLK	1;1;1;1;1;0;1;1;1	8	8	0.1967	6249;22114;10330;15256;4239;13558;25647;22263;18409	-	1.31241e+07	874942	other/	26	AT1G29050.1	70.448	extracellular
Pbr037896.1	56.5714	22713.2	FICGSVGAIVENDK;FICGSVGAIVENDKR;ITFSASTICVQSTAWK;LIGSLCSCIWLVMAVSTLAQTSDDSNAVLDTTGQALQSGVDYYINPAITDSGGR;LIITGEDENQGLPGPAR;LIITGEDENQGLPGPARNYFR;LLALDGSALPVVFER;LLALDGSALPVVFERA;NYFRITK;RLIITGEDENQGLPGPAR;RLLALDGSALPVVFER;TGCPLNVGQENVSGPEGLPVTFSPFVEGETVVR;VGETDQDTQR;VGETDQDTQRR	1;1;1;1;1;1;1;1;1;1;1;1;1;1	14	110	0.8048	25536;28005;28003;28004;28001;28002;28009;28007;28016;28017;28015;30091;30093;30090;30087;30085;30089;30084;30088;41014;29749;29769;29752;29764;29754;29762;29774;29777;29763;29760;29748;29775;29758;29772;29766;29778;29761;29750;29747;29768;29759;29753;29745;29757;29773;29765;29767;29755;29756;29788;29743;29742;36409;27038;27039;27033;27031;27037;27030;27032;27029;27034;27036;27035;27028;28086;280…	-	2.70346e+07	3.37932e+06	other/	26	AT1G17860.1	34.5	extracellular
Pbr009653.1	12.8005	92252.4	ALLHSVPFGK;LANQVYLDAVTAYR;TGGAQLASIPSPGSLPR;VQVQDWLK	1;1;1;1	4	4	0.0606	13315;26980;27169;11674	-	3.56122e+06	86859	Glycosidase/GH89/	26	AT5G13690.1	72.265	vacuole
Pbr030354.1	3.07351	55506.2	AFGAAETVPFK;NDFYITGESYAGHYVPALASR;NLEVGIPALLEDGIK	1;0;0	1	1	0.094	15674;36209;36210;26776;26777	-	610267	25427.8	Protease/Serine protease/Serine carboxypeptidase	26	AT3G45010.1	66.242	extracellular
Pbr035253.1	11.5249	99651.5	GIHDLVLYTK;IADGSNGDVAIDQYHR;IDYHYR;LSISWSR;YKEDVGIMK	1;1;0;1;1	4	6	0.0547	16411;29041;29019;29040;7418;6870;13788	-	7.3658e+06	171298	Glycosidase/GH1/	26	AT5G44640.1	55.858	vacuole
Pbr032573.1	5.36016	26277.6	SVDAPSPWSGR;VECNGAGAVPPATLVEITIAK	1;1	2	5	0.129	16390;16387;16388;16389;34197	-	1.09893e+08	9.15773e+06	Glycosidase/GH64/	26	AT1G75800.1	52.066	extracellular
Pbr003974.1	2.01359	21098.4	FPSFEK	1	1	1	0.0311	4479	-	153695	51231.8	other/	26	AT1G54860.1	43.85	plasma membrane
Pbr027954.1	14.2419	93819.7	AGIWGEADFVK;GLAWLNGEEIGR;IVEQAGMHLILR;NVVFNTAK	1;1;1;1	4	4	0.0509	17498;20948;23029;8202	-	1.53778e+06	33430.1	Glycosidase/GH35/	26	AT5G63810.1	71.529	extracellular
Pbr036205.2	22.4662	60508.5	GVSNVVGMSLR;LSVLQSPLQGPGLSQSR;QNVNDWYK;QPVDAIAK;QSFQSLGLLDSISGIQSNNPALVDLPLLK;VGFLGPLK;WIVDESGQR	1;1;1;1;1;1;1	7	8	0.163	15031;29561;13194;6677;39335;6414;6413;14039	-	1.40816e+07	586735	Glycosidase/GH5/	26	AT1G13130.1	60.687	extracellular
Pbr010617.1	20.4936	25663.3	AGTLNNLDTQQQVSLVLYHVLPK;NGQYSTFIR;QQFPLAVYQVDK;VLLPSDLFGAK;YYTLASLLTVSNPVR	1;1;1;1;1	5	6	0.2834	37530;13907;23936;23538;16451;28511	-	4.09774e+07	6.82957e+06	other/	26	AT2G20520.1	53.913	plasma membrane
Pbr039238.2	24.6293	40527.5	ILTTLVTR;LVTYQEIAAVNK;SGDNLDHIATVLFSR;TLLGANNFPIATDPALPVATGQR;TLQANQVLDVPLK;VVHYGHVVAAGSSVEAIATEYGTTQETLLR	1;1;1;1;1;1	6	9	0.2672	8941;21927;27721;27720;36268;36267;24000;39431;39430	-	9.43104e+06	523947	other/	26	AT2G17120.1	45.504	plasma membrane
Pbr034281.1	23.8376	43588.2	AAVANESQTSGSTALLLTAAVHR;IVLGLPFYGYAWR;KSFIDSSISLAR;LVNADDHGLFAPADGPANAGTDGTMDYNQIR;SFIDSSISLAR;TLLSIGGGGGAILADTFAAMASQPDR	1;1;1;1;1;1	6	13	0.2625	35713;26402;21187;39499;39527;39525;39526;17566;17567;17568;17565;37186;37187	-	5.22492e+06	746418	Glycosidase/GH18/	26	AT4G19810.1	58.011	extracellular
Pbr038411.1	2.65777	19194.7	HYYFISSK	1	1	1	0.0471	12503	-	721227	65566.1	other/	26	AT5G15350.1	53.216	plasma membrane
Pbr009220.1	2.70239	64004.2	VSLGLLGIISK	1	1	1	0.019	14387	Pbr040377.1	0	0	Oxidoreductase/	26	AT5G11540.1	61.947	extracellular
Pbr038655.1	20.5421	39347.4	FVLEPGLSSNK;SFNAEVVDAEGR;TDVYLSPK;WMVNVHAIDTR;WVDWSEFLLPAK;YAIEVGDGK	1;1;1;1;1;1	6	6	0.177	17413;20336;9083;21723;25146;9861	Pbr038654.1	8.99032e+06	408651	other/	26	AT5G61820.2	44.903	-
Pbr020801.1	11.7229	57475.7	LSAAQSWVADNILPFHPR;SEQNYGLFKPDFNPVYDVGILR;VVFAPMLDFHR	1;1;1	3	4	0.0951	32941;32942;37644;21890	Pbr040121.1;Pbr040125.1	262338	10930.8	Glycosidase/GH17/	26	AT5G24318.1	51.471	extracellular
Pbr027180.1	5.28596	49478.7	FGWAVVK;LTNTLSVSNR;TQTEFFR	1;0;1	2	2	0.0541	5748;14556;9216	-	0	0	other/	26	AT1G34060.1	56.264	extracellular
Pbr036399.1	7.04314	25776.1	AADGTVISCK;ASQSVNAPSPWSGR;SACLAFGDSK	1;1;0	2	3	0.1371	11832;24111;24109;12819;12817	-	2.50757e+07	2.78619e+06	Glycosidase/GH64/	26	AT1G75800.1	52.066	extracellular
Pbr002480.1	29.5417	52144.2	ASSTFPGDR;ATGFGGIGILVK;GGGIFIVDSAR;GHETYISNTFLGQHSTVGGDSGER;ISDFQYSFYTK;ISQPLIFPSGGGNVVVR;VVNAVVSLVVHQ;WTADFSSVLVFPNR	1;1;1;1;1;1;1;1	8	8	0.2277	9480;15527;14123;37508;23081;29171;19548;27606	-	1.23216e+07	616080	Glycosidase/GH28/	26	AT4G20040.1	64.235	plasma membrane
Pbr037107.1	13.8589	26067.2	DQCPQAYSYAYDDK;IFKDQCPQAYSYAYDDK;SACVAYGEPK;SGDGSVISCK	1;1;1;1	4	5	0.1492	28925;34214;34215;13749;11477	-	6.92105e+06	692105	Glycosidase/GH64/	26	AT1G20030.2	51.304	extracellular
Pbr042057.1	44.7247	60046	ALLDRMPNDANFLK;ASVLAEFLGNADQLVK;DLDIGASSTGAPSYEEGK;DNSVWAQAGATLGELYYR;EFPELGLQK;GGGGGSFGVIISYK;ISPSETPFPHR;KMIELGK;KSMGEDLFWAIK;KYGLAVDNVLDAQIVNVK;LFSYMTPFVSK;LKLVSVPEVVTIFR;LLGKEFPELGLQK;LLLQPVSSK;LVSVPEVVTIFR;LVSVPEVVTIFRVEK;MPNDANFLK;MPNDANFLKR;SMGEDLFWAIK;TAVDPENFFYNEQSIPILPR;TGLVFNPYGGEMSR;VDIKDNSVWAQAGATLGELYYR;WQEVAPTTDDGLFLR;YFNDNFDR;YGLAVDNVLDAQIVNVK	1;1;1;1;1;0;1;0;0;1;0;0;1;0;0;0;0;0;0;1;0;1;0;0;1	11	18	0.4461	27570;28152;30036;32845;13019;13018;20475;19681;19680;19679;6526;24034;23665;32111;32110;32109;21083;27040;24768;10795;10794;22139;22142;22141;28813;12623;18323;17868;18326;17865;20418;20876;36339;36340;26219;25896;37058;29293;29294;14072;14105;30527;30526	-	4.14595e+07	1.29561e+06	Oxidoreductase/	25	AT4G20840.1	61.538	extracellular
Pbr021303.2	73.7039	73813.3	AFVSEYAVTGK;DLVQMLADLKPR;FQIQMEAQGTNPNSR;FYSAIRK;GVIWFDQVSAIPLDTHK;IKVVNLGTNTVNLK;KDLVQMLADLKPR;LAAANIIASGSEVSNWTK;LQLTTNSK;MGHPEPFDLR;NSDVVEMASYAPLFVNTHDR;NSDVVEMASYAPLFVNTHDRR;NSENENTYLR;TNYLGNYLK;TVLTSNNVMDENSFNEPK;TYSVALYVR;VSVNGLEPNSISPSGSTK;VVNLGTNTVNLK	1;1;1;1;1;1;1;1;1;1;1;1;1;1;1;1;1;1	18	59	0.2933	16820;16818;16819;23453;23451;23090;23452;23454;28889;29151;28898;28888;7931;31638;31639;25618;25633;25617;25632;25887;30538;30537;8556;8590;8589;8557;17649;18121;18122;35834;35690;35833;36796;36798;36885;36797;36886;18845;18844;18863;18864;18861;18862;18865;13911;33509;33510;33230;33492;13406;13407;13405;29635;29656;29657;29658;19813;19790;19789	-	1.04037e+08	4.3349e+06	Glycosidase/GH43/	25	AT3G10740.2	70.526	-
Pbr024725.2	11.6137	62328.2	ALASEEHPIDVPLEIHSR;HTSWGMDTVLIVR;IFMAVAVNER;NGWATIR	1;1;1;0	3	4	0.0845	32841;32840;25979;16126;6105	-	3.75172e+06	288594	Oxidoreductase/	25	AT5G09360.1	48.221	endoplasmic reticulum
Pbr000317.1	14.1116	44855.2	ETLQILGNK;EVIDVNQDSLGVQAR;TFAEWGVDYLK;VVVVLWNR	1;1;1;1	4	4	0.1059	11678;27676;21316;10793	-	4.56047e+06	182419	Glycosidase/GH27/	25	AT5G08370.1	59.517	extracellular
Pbr008749.1	2.62819	16040.8	LFAIPLPR	1	1	1	0.0556	9172	-	284786	47464.4	other/	25	AT2G15780.1	49.153	extracellular
Pbr030388.1	5.97217	44061.1	FASNIIFSNGLR;FQALQIFIEHR;YYGQSVPFGSR	0;1;1	2	3	0.0859	21668;21670;21647;23163;23162;19429	-	1.42511e+06	95007.2	other/	25	AT5G22860.1	40.625	extracellular
Pbr002935.1	4.38537	50867.3	LFASWDVDYLK	1	1	1	0.024	22073	Pbr002973.1	0	0	Glycosidase/GH36/	25	AT3G56310.1	67.308	extracellular
Pbr015607.1	7.72935	136494	IIGANAATQQPDK;TVALIDLVPLGEK	1;1	2	2	0.0202	21264;22330	-	0	0	other/	25	AT5G56890.1	54.167	plasma membrane
Pbr013679.1	4.38537	34071.6	GLDVLLQDYAYR	1	1	1	0.0382	23695	-	423255	28217	other/	25	AT3G08600.1	55.714	plasma membrane
Pbr017166.1	10.0399	48300	AYNGNLIAHLR;LYGADPAIIK;NVQSALSAASLGGK;SALNAVGFK;SFGLFKPDLTATYEVGLTK;SMVGTPLMPGK;YMNMFDAQVDAVR	0;1;0;1;0;0;1	3	3	0.1895	18922;18955;18956;18954;13022;20613;8639;33902;33901;16117;26896	-	2.0419e+07	1.36126e+06	Glycosidase/GH17/	25	AT4G34480.1	70.705	extracellular
Pbr017180.1	13.1561	48414	AFNGNLIAHLR;NVQSALSAASLGGK;SFGLFKPDLTATYEVGLTK;SMVGTPLMPGK;SVETYIFALYDEDLKPGPTSER;VSTVHSMAVLSQSDPPSSGR	1;0;0;0;1;1	3	7	0.2113	18453;18452;18431;18432;20613;33902;33901;16117;37417;33565;33335	-	2.53443e+06	168962	Glycosidase/GH17/	25	AT4G34480.1	69.383	extracellular
Pbr040191.1	10.0399	44725.8	IQPTSPTSK;LVVFTSK;SLVLVNFFR;VFEGAGLK;YSWLTTHNAFSQAGVR	0;0;1;1;1	3	3	0.1184	10057;5431;5433;5432;14233;6152;30638	Pbr035442.1	1.26585e+07	602784	Esterase/phosphodiesterase/Phosphoric-diester hydrolases	25	AT4G36945.1	65.625	extracellular
Pbr035708.1	10.3881	44707.7	FWFPVAQMPK;IQPTSPTSK;LVVFTSK;SLVLVNYFR;VFEAADLK;VFEAADLKK	1;0;0;1;1;1	4	4	0.1065	19651;10057;5431;5433;5432;14761;8201;11824	-	6.20237e+06	295351	Esterase/phosphodiesterase/Phosphoric-diester hydrolases	25	AT4G36945.1	68.182	extracellular
Pbr003082.1	31.3338	57007.5	IIFGLNALTGR;ILDPSVLDR;ISSTFSNLQGILK;IVQDIYK;KIVQDIYK;NVLATSFSGPK;TTTSLDVVTHHIYNLGPGVDEHLIEK;VIYATPDNK;WDELSSFFQK	1;1;1;1;1;1;1;1;1	9	11	0.1876	16946;16983;12009;12008;23303;7791;11416;15125;38952;11817;20182	-	2.72351e+07	1.00871e+06	Glycosidase/GH79/	25	AT5G34940.2	60.075	extracellular
Pbr007682.1	2.1656	52974.3	YNFNGGVNIK	1	1	1	0.0205	15314	-	505543	33702.9	Glycosidase/GH17/	25	AT1G64760.1	73.913	plasma membrane
Pbr013798.1	13.1561	51128.9	DYTGDHVNAR;ETLENQYER;NLYAVILGDK	1;1;1	3	4	0.0628	16025;16026;17138;14583	-	3.89522e+06	185487	Protease/Cysteine protease/Cysteine endopeptidases	25	AT2G25940.1	60.187	vacuole
Pbr022754.1	7.08776	20477.9	AGTDSTVNLR;GNLDIFSGR	1;1	2	2	0.1011	12182;10618	Pbr030825.1	5.00567e+06	834278	other/	25	AT4G39730.1	67.742	plastid
Pbr016421.1	2.95213	52771.7	LLSGDVDQKK	1	1	1	0.0216	14498	Pbr028918.1	216248	7723.16	other/	25	AT1G56340.1	82.973	endoplasmic reticulum
Pbr018972.1	2.5414	33419.3	EYIGAEFNNVK	1	1	1	0.0363	20089	Pbr033959.1	1.1176e+06	124177	Glycosidase/GH18/	25	-	-	-
Pbr025339.1	2.62819	16018.9	LFAVPLPR	1	1	1	0.0556	8800	-	0	0	other/	25	AT2G15780.1	50.847	extracellular
Pbr017840.1	35.083	43906.6	AALLEYHGIPVYQSMSMLK;FDFTVQNDGQQVTLR;IFADTLLATSDAFK;ITGTLIDEQPVAIYTIDK;ITGTLIDEQPVAIYTIDKVLQPK;SNNGLMNTLATDGASK;SNNGLMNTLATDGASKFDFTVQNDGQQVTLR;VGFSPEDNDGNFPSHFVK	1;1;1;1;1;1;1;1	8	28	0.2555	34739;34738;34606;34612;34740;34885;34886;34737;29567;29569;29568;25611;25612;25608;25609;25610;32531;32530;32532;37554;37560;27193;27175;27191;39721;39719;39716;32572	-	7.8067e+07	5.20447e+06	other/	25	AT5G55730.1	68.671	extracellular
Pbr011494.1	2.62819	67722.3	LALHQNSLHGNIPNEITNCAELRALYLR	1	1	1	0.0461	39531	Pbr036105.1	1.63279e+06	60473.6	other/	25	AT5G62710.1	68.354	plasma membrane
Pbr025067.1	3.34398	33509.6	FVPLYNYDVIK	1	1	1	0.0369	22385	-	2.86249e+06	204464	other/	25	AT2G23620.1	42.366	cytosol
Pbr013828.1	11.3989	109899	GNIPAEVGLFSNLR;LALPSNLEK;VSQLSLEGLGLR	1;1;1	3	3	0.0347	25076;10774;19814	-	4.12022e+06	95819.2	other/	25	AT3G28040.1	65.709	plasma membrane
Pbr005400.1	10.9504	34349.2	FDNEYYK;GLLHSDQELFNGGSQDALVR;TYSNDVAAFTR	1;1;1	3	3	0.1195	10597;34658;18992	-	1.42661e+06	89163.3	Oxidoreductase/	25	AT5G05340.1	65	extracellular
Pbr024148.1	19.6816	55087.2	EAFDLFSR;FLAGKPQ;GIDAGVTPVLNFK;IEFYHDSGSMIK;TASDSHTFLLK;VSNIIYLDSPAGVGFSYSK	1;1;1;1;1;1	6	6	0.1417	10761;4682;21395;24074;18279;32879	-	1.51124e+07	839579	Protease/Serine protease/Serine carboxypeptidase	25	AT4G12910.1	66.87	extracellular
Pbr039980.1	6.86285	62885.6	AGDTIIVDVYNK;ATVHGAMVIYPK	1;1	2	2	0.0425	20760;20611	-	1.98305e+06	94431.2	Oxidoreductase/	25	AT5G09360.1	53.086	endoplasmic reticulum
Pbr007327.1	4.38537	42088	TALLLAAAVFR	1	1	1	0.0282	15989	-	0	0	Glycosidase/GH18/	25	AT4G19810.1	62.602	extracellular
Pbr021338.1	30.6713	61337.7	AAMGEDLFWAIR;KYGLGADNVIDAK;LLDVVQTSFPELGLTK;LVPVPETVTVFTVPK;QAYVNYR;QLGIHLR;TVTTLYQAQFLGGADR;VVIQVSEGSK	1;1;1;1;1;1;1;1	8	9	0.1749	22602;23016;22246;29466;27441;8807;6576;29196;12549	-	2.66383e+07	918562	Oxidoreductase/	25	AT2G34790.1	65.844	extracellular
Pbr030875.1	2.47748	62745.9	NGWATIR;WIVDYGK	0;1	1	1	0.0247	6105;7831	-	0	0	Oxidoreductase/	24	AT5G09360.1	48.393	endoplasmic reticulum
Pbr016056.1	2.51089	57081.9	AFLWAQK;DFLDGTGLQFK;ELFPLAK;FANAQLEVWGR;LGPMEPR	0;0;0;0;1	1	1	0.0846	7353;18878;6095;20279;6008	-	184489	5951.25	other/	24	-	-	-
Pbr016057.1	6.86285	57135.9	AFLWAQK;DFLDGTGLQFK;ELFPLAK;FANAQLEVWGR;IPGSSETFEIIR;LGPMETR	0;0;0;0;1;1	2	2	0.1083	7353;18878;6095;20279;21923;6130	-	2.28374e+06	73669.2	Glycosidase/GH1/	24	-	-	-
Pbr000654.1	31.7418	49312.3	ATLDFDGIFALYAYPK;FILTTAEGVSAR;IPLSNGR;LQEDGNLVLNTINLPTDYANKPYFATDTTMGTVEGSEGK;NSGSLWETFNNPTDTILPGQTIER;NSGSLWETFNNPTDTILPGQTIERNGK;TVVWHAYVDNNPIVAPK;VDVTLNSQTFIK	1;1;1;1;1;1;1;1	8	47	0.2915	30161;19587;19582;19593;19594;19584;19575;19603;19589;19578;19595;19607;19583;19591;19585;19590;19599;19604;19598;19597;19592;19576;19608;19609;19605;19586;19610;19606;4551;40522;40527;40530;40529;40521;40528;38233;38232;38235;38231;39226;31612;31613;22274;22289;22272;22273;22275	-	4.7834e+07	2.65744e+06	other/	24	AT5G60900.1	41.501	plasma membrane
Pbr005378.1	4.38537	40072	NAFIVDIVGTPDGR	1	1	1	0.0391	24803	-	50980.9	3921.61	other/	24	AT2G30900.1	54.696	extracellular
Pbr013692.1	7.1392	97349.6	INVGGNDISPPDDTGLFR;WTSDVGSK	1;1	2	2	0.0291	31197;7809	-	2.21295e+06	55323.8	other/	24	AT3G51550.1	74.146	plasma membrane
Pbr023198.1	2.70239	59133.6	FGINYVDYNNGLKR;FSISWSR	1;0	1	1	0.0403	28131;7873	Pbr023202.1	386279	12876	Glycosidase/GH1/	24	AT2G44480.3	53.846	-
Pbr034519.1	6.44547	19236	ADYNYESNSCADGK;VCGHYTQVVWR	1;1	2	3	0.1381	26917;23220;23221	Pbr034516.1;Pbr022550.1	3.79979e+06	949947	other/	24	AT4G33720.1	59.444	extracellular
Pbr020639.1	2.08377	95020.9	SDNEPFK	1	1	1	0.0083	6556	-	1.56817e+07	290403	Glycosidase/GH43/	24	AT1G77410.3	59.198	-
Pbr003309.1	4.38537	34754.8	DAFDNNYFTNLQNNR;FGDAGLDSTDLVALSGAHTFGR;GVVEQAQQNDIR	1;0;0	1	1	0.1512	30709;35078;22075;22092	-	465727	42338.8	Oxidoreductase/	24	AT5G06720.1	62.461	extracellular
Pbr000687.1	17.5415	34698.7	DAFDNHYFTNLQNNR;DAPPNQSTDGYDVVDDIK;FGDAGLDSTDLVALSGAHTFGR;GLLQTDQVLFSTSGDTVAIVDR;GVVEQAQQNDIR;TANQAGTSAIPSFLENLEQISQK	1;1;0;1;0;1	4	7	0.3457	30981;30982;31941;35078;36254;36255;22075;22092;36940;36945	-	1.45588e+06	145588	Oxidoreductase/	24	AT5G06720.1	63.091	extracellular
Pbr030385.1	38.0351	42228.8	ADLLFVDNPVGTGYSFVEDTSLFVK;DGQLVDATNSWR;DVSRLDDNGLQESNNVAQR;FAVTLGLSALK;GHLGSLLNGVIK;INEVDELLAK;LDDNGLQESNNVAQR;SPLFIVAESYGGK;SSSNSVDFYNFLLDSR	1;1;1;1;1;1;1;1;1	9	21	0.3073	38408;38407;22217;22190;22192;34398;34401;15079;15080;17953;15904;15938;28129;28101;28102;22326;22325;22327;30765;30787;30764	-	7.82434e+07	3.40188e+06	Protease/Serine protease/Serine carboxypeptidase	24	AT2G27920.1	64.116	extracellular
Pbr017122.3	14.0863	50695.2	FGTDPSK;GLYMFDIGQNDLAGAFYSK;LFNLQLHALTK;YSDPPFSDK	1;1;1;1	4	5	0.0991	4426;34195;20461;12812;12813	-	5.50262e+06	275131	Esterase/SGNH/Carboxylic-ester hydrolases	24	AT1G54790.2	65.594	extracellular
Pbr039286.1	8.77075	24088	CPDAYSYPK;QLDGGQSWAIDVSAGTTGAR;TGCNFDGAGR	0;1;1	2	45	0.1733	14393;32501;32502;32508;32489;32493;32504;32486;32517;32499;32509;32522;32519;32496;32491;32511;32492;32514;32487;32488;32483;32521;32503;32515;32495;32277;32274;32276;32518;32512;32498;32497;32500;32490;32275;32507;32510;32506;32481;32516;32545;32494;32505;32482;12782;12781	-	740976	82330.7	Glycosidase/GH64/	24	AT4G11650.1	69.778	extracellular
Pbr011016.1	4.38537	21211.9	CPDAYSYPK;QLNSGQSWALDVSAGTTGAR	0;1	1	8	0.1465	14393;32911;32933;32700;32929;32931;32930;32927;32932	-	531124	75874.9	Glycosidase/GH64/	24	AT4G11650.1	61.778	extracellular
Pbr009216.4	20.1993	51827.2	ALSDLAGGGSADSNEADTFITLASK;FGTIANK;NSVTAVLEFVK;VDRGTSASIYLDNAAYR;YGQGPENELPLEANGDYTR	1;1;1;1;1	5	11	0.1667	36723;36722;4416;17948;17922;17945;17924;31019;34343;34336;34344	-	3.4306e+07	1.49157e+06	other/	24	AT4G28940.1	57.716	extracellular
Pbr026860.1	57.6035	80900.9	AAGGLGMILANTAANGEELVADAHLLPATSVGQR;AIDDNVNVLSMSLGGGNSDYFR;ATVTSDNPSVK;AYTVTFSASGSAPLNANSFGR;DDDGHGTHTATTAAGSFVPGASLLGYAPGTAR;DFPAFVSLGNGK;DSVAMGAFSAMEK;HVVGSPIAMSWN;ITVEPDTLSFGQVNEKK;LEWSDGK;SALMTTAYTAYK;SYLFSDPNPTATILFEGTK;TTSTNVAKYTR;VGVQPSPVVAAFSSR	1;1;1;1;1;1;1;1;1;1;1;1;1;1	14	32	0.3087	39630;39652;39627;39626;39654;39651;36404;36301;36302;36405;15022;34291;39341;39340;19188;19213;19212;21767;22146;22147;20904;31418;31417;6511;21586;34100;34095;18915;25361;25360;25358;25362	-	7.90419e+07	2.63473e+06	Protease/Serine protease/Subtilases	24	AT5G67360.1	71.725	extracellular
Pbr010662.1	4.38537	17814.6	WSGSHTVAEVSK	1	1	2	0.0736	20216;20215	-	1.14097e+06	190161	other/	24	AT5G20230.1	41.748	plasma membrane
Pbr020280.1	2.51089	42055.2	LSEIAFR	1	1	1	0.0177	6544	-	435203	43520.3	other/	24	AT1G21880.2	43.692	plasma membrane
Pbr036157.1	19.0604	72884.1	AISGMVNMYR;GISTQAVNANTLILDTNTGSAYK;QLDRPILYSLSPGTR;TQMTLWSMAR;WTNLGLMEQR	1;1;1;1;1	5	10	0.1038	16882;16348;36354;28552;28826;28553;18404;18869;19525;19085	-	4.48346e+06	112086	Glycosidase/GH36/	24	AT3G26380.1	58.459	extracellular
Pbr020150.1	2.57894	83521.2	GFSFLDPK	1	1	1	0.0106	8730	-	294116	8650.46	other/	24	AT1G11330.2	49.377	plasma membrane
Pbr014631.1	4.38537	11245.7	GVNPNNAATLPAK	1	1	1	0.115	19660	-	647970	80996.2	other/	24	AT5G59310.1	54.369	extracellular
Pbr013752.1	2.62819	28492.9	TDFIFSPR	1	1	1	0.0315	10703	-	95265.5	6351.03	other/	24	AT4G17030.1	56.299	extracellular
Pbr006628.1	2.95213	43419.4	AIIDDLLAK	1	1	1	0.0226	10415	-	423225	23512.5	Esterase/Pectinacetylesterase/Carboxylic-ester hydrolases	24	AT4G19420.4	60.094	-
Pbr015541.1	18.3017	54735.1	AAQLVQLHNIK;ETAATPDNAQTYNTNLIR;IYDSNIQVLK;LSSTHSLGVLSR;NADDLPTPDK	1;1;1;1;1	5	6	0.1215	18747;32577;17504;19324;19322;13903	-	2.60838e+06	130419	Glycosidase/GH17/	24	AT5G56590.1	70.772	plasma membrane
Pbr000620.1	11.1594	96014.6	ALTNGVLGIQR;ETAYADYYER;EVPLHDVR;HYTALNEETGGMNDVLYK;LVISDISTELSSANDVIGK;LYAITGDAK;NFLLAPLSTFK;SIVLELFDLPGK;VQNVISK;YEVTGDPLYK	0;0;0;0;1;0;0;1;1;0	3	3	0.1333	15830;15866;15864;15868;19992;10239;33728;33727;32138;9868;19177;21397;5296;17216	-	3.63899e+06	86642.7	Glycosidase/GH127/	24	AT5G12950.1	63.71	extracellular
Pbr023208.1	25.2708	96070.9	AALNGQTLSVPAPGSFLTVTR;ALTNGVLGIQR;DKNLGIADMSTSK;DTSAFLLVPGLDGK;ETAYADYYER;EVPLHDVR;HYTALNEETGGMNDVLYK;ILAGLLDQYTFADNAQALK;IPIWTDSNGAK;LYAITGDAK;NFLLAPLSTFK;QTAGLSTPGTPYK;YEVTGDPLYK	1;0;1;1;0;0;0;1;1;0;0;1;0	6	12	0.1947	34102;34082;34081;15830;15866;15864;15868;23019;23867;19992;10239;33728;33727;33645;33646;33647;17741;17774;17770;9868;19177;21108;17216	-	7.80113e+06	177298	Glycosidase/GH127/	24	AT5G12950.1	64.699	extracellular
Pbr003146.1	2.51089	18901.3	IVLTSNLTR	1	1	1	0.0523	11717	-	219865	31409.3	other/	24	AT5G20230.1	41.748	plasma membrane
Pbr009764.1	15.7843	25343.1	AINGALECDGGNPATVQK;ATFLEALNSYTQFGR;IGSVDDSKR;TALWYWMNNVRPVIGEGFGATIR	1;1;1;1	4	10	0.279	30284;28867;28850;28851;28853;28855;28849;10552;10553;38101	Pbr009765.1	4.09681e+07	5.85259e+06	Glycosidase/GH19/	24	AT3G54420.1	82.609	extracellular
Pbr031448.1	2.84297	54480.2	EALDFFQR	1	1	1	0.0163	11943	Pbr031418.1	84986.8	4472.99	Protease/Serine protease/Serine carboxypeptidase	24	AT4G12910.1	63.765	extracellular
Pbr030601.1	17.8906	36489.7	AFGDPYVLASWK;KAFGDPYVLASWK;LQSFDEYSYFHNR;TTQIVDLSR;VEFPTSLTSLDINHNK	1;1;1;1;1	5	10	0.1545	22012;24981;28664;28665;12157;12158;12155;30292;30293;30310	-	2.68787e+07	1.79192e+06	other/	24	AT5G06860.1	66.99	extracellular
Pbr027164.1	23.5831	38032.9	AFEIINDLR;AFEIINDLRDR;DSVFLSGGPDYDVPLGR;MGQLSVLTGSK;QGLFTSDQDLYTDKR;TFANDLK;TPDIFDNK	1;1;1;1;1;1;1	7	8	0.1971	14091;22202;29956;15634;29855;29589;5800;9798	Pbr007903.1	5.34981e+06	297212	Oxidoreductase/	24	AT1G71695.1	62.717	extracellular
Pbr022160.1	7.08776	27743.6	INDGQVTAVSR;TDFIFSAR	1;1	2	2	0.0757	16443;9986	-	575578	38371.9	other/	24	AT4G17030.1	60.474	extracellular
Pbr009194.1	27.0279	55985.4	DSDVVIAK;EAEGIVEYLK;EAIIAFIEK;FDATANDVPSDFDVK;GDSSVSGPVVR;GLASDYEVK;NDPPVILAK;TIQEYKGPR;VLSYDEEDR	1;1;1;1;1;1;1;1;1	9	10	0.178	6820;16150;12190;27636;12967;12968;10683;10298;14122;15273	-	2.00384e+07	556622	other/	24	AT1G21750.1	66.388	endoplasmic reticulum
Pbr028360.1	5.36016	70796.3	AALLALR;TLYLESNK	1;1	2	2	0.0229	3888;10317	Pbr038834.1	2.25864e+06	61044.3	other/	24	AT1G48480.1	66.72	plasma membrane
Pbr020019.1	3.34398	41873.1	IPEFIQALR	1	1	1	0.0237	13965	-	1.20619e+06	63483.5	Glycosidase/GH18/	24	AT4G19800.1	41.618	vacuole
Pbr004059.1	12.7451	119484	AFITGVTDVVSK;FADSVVVNK;QVVVNYISSPEVAFLNSIK;TFASGILIPK;TSYELVYK;TYLVNGVSTK;YLTLSDFLALAK	1;1;1;0;0;1;0	4	4	0.0729	18790;10621;34172;12574;11290;13792;22043	Pbr004035.1	4.98563e+06	108383	Esterase/Glycerophosphodiester phosphodiesterase/Phosphoric-diester hydrolases	23	AT4G26690.1	57.88	plasma membrane
Pbr002321.1	23.3964	81777	AGFDSQTALDVK;DNYLEPHTPVVTDAHK;FADSVVIKK;LSITDAVMNTLSK;QVVINYISSPEVAFLNSIK;TFASGILIPK;TSYELVYK;YLTLSDFLALAK;YVLSVSK	1;1;1;1;1;0;0;0;1	6	7	0.141	19187;30595;11418;22951;23320;34319;12574;11290;22043;5477	Pbr039799.1	3.91726e+07	1.39902e+06	Esterase/phosphodiesterase/Phosphoric-diester hydrolases	23	AT4G26690.1	57.371	plasma membrane
Pbr002191.1	2.62819	60060.1	TLVSEFAVFDR	1	1	1	0.0206	20098	Pbr027667.1;Pbr030450.1	357874	13764.4	Esterase/Phosphoesterase/Phosphoric-monoester hydrolases	23	AT2G26870.1	71.023	extracellular
Pbr008085.1	14.7725	19212.9	FEYNSQFHNVIR;TFQLGDVIK;VDINVIR;VGDSAGWTTIGNVDYK	1;1;1;1	4	4	0.2404	26376;11823;6335;28271	-	3.13845e+06	348717	other/	23	AT5G26330.1	63.559	extracellular
Pbr042058.1	38.016	59627.6	AWVESGATLGELYYAIAQK;DLDLGSNK;IILTESSSDYTPVLQSSIQNLR;LVPVPPIVTGYMESK;MPQQYFLR;NKSDFVTEPISEAALEGLWK;QYGLAADNVLDAK;SMGEDLFWAIR;SVYEYLTPYVSK;TSVDPDNFFR	1;1;1;1;1;1;1;1;1;1	10	13	0.2599	33724;33723;7291;37041;37040;27726;14334;35344;22570;21202;21687;24225;17602	-	8.66954e+06	288985	Oxidoreductase/	23	AT5G44400.1	49.146	extracellular
Pbr006121.2	8.81514	48351.3	GLDFVISEAK;INTLTGVAYK;KPVLFAEFGR	1;1;1	3	3	0.0699	13656;13696;16577	-	283126	14156.3	Glycosidase/GH5/	23	AT5G66460.1	64.987	extracellular
Pbr021135.1	8.77075	25058.9	AGQFTTLIK;AGTLNSISEQQK	1;1	2	2	0.0871	10626;19882	Pbr008332.1	3.14861e+06	524769	other/	23	AT5G03170.1	64.063	extracellular
Pbr039769.1	6.83153	49352.8	IADNLPPPEK;TNPGNPDSGNGLK	1;1	2	3	0.0495	14191;19744;19768	Pbr024466.1;Pbr002083.1	1.44302e+06	75948.3	Glycosidase/GH17/	23	AT5G55180.2	73.963	extracellular
Pbr016612.1	4.38537	98560.3	YSAPEEVYR	1	1	1	0.0101	14844	-	1.90777e+06	41473.2	other/	23	AT3G51550.1	50.615	plasma membrane
Pbr039085.1	8.77075	24943.8	INLLQALESAGIQPNGDSYTLQNIK;KINLLQALESAGIQPNGDSYTLQNIK	1;1	2	3	0.115	38264;38263;38726	-	1.02221e+06	146030	other/	23	AT2G02990.1	75.98	extracellular
Pbr023359.1	17.5013	43055.8	APISTLATNGAGK;GVPDLSK;HPLAVIK;LADEINTHQTITVLVLNNAAISALAAK;YDLTVTSAGDQVTLHTGVGSSR	1;1;1;1;1	5	9	0.1788	17744;17746;17743;17725;3664;5084;38645;35684;35685	-	1.17231e+07	837362	other/	23	AT2G45470.1	66.745	extracellular,plasma membrane
Pbr010660.1	4.38537	33011.6	SGPVTYVVGDK	1	1	1	0.0353	15166	-	4.08651e+06	340542	other/	23	AT2G25060.1	39.535	extracellular
Pbr022038.1	18.4867	51309.3	AVANQPIAVAIEGGGR;GLDYWIVR;NGGIDSEEDYPYK;NSWGESWGEK;VVSIDTYEDVPVNSEEALK;VVSIDTYEDVPVNSEEALKK	0;1;1;1;1;1	5	5	0.1429	25818;11842;25061;17086;34171;35363	-	638920	31946	Protease/Cysteine protease/Papain family cysteine protease	23	AT1G47128.1	66.739	vacuole
Pbr019674.1	8.77075	51891.5	AVANQPIAVAIEGGGR;NSWGGSWGEEGYIR;VVSIDDYEDVPTYNEK	0;1;1	2	2	0.097	25818;26991;31182	-	70724.1	3722.32	Protease/Cysteine protease/Papain family cysteine protease	23	AT1G47128.1	69.264	vacuole
Pbr003360.2	13.1561	53498.5	ESDANTGNAQTYTNNLIR;LPINTYIYELFNEDKRPGPVSEK;LYNADAHMLK	1;1;1	3	5	0.1034	32400;38370;17442;17444;16963	-	1.15202e+06	82287.3	Glycosidase/GH17/	23	AT3G13560.4	65.89	-
Pbr029948.1	44.6601	73200.1	DPGFIHDAVMTR;DVEALGEKPAFVSHIGDISYAR;EDSLDDGAVAR;FLSSAPTWK;FNYSFR;LTLTYVGNHDGK;MLEHLEPLFVK;QLEFIKR;SGDSVLIQWSGIDSPSR;SGSGSISLPLVNLR;VGSDSEGWSK;VMFVTPDGGER	1;1;1;1;1;1;1;1;1;1;1;1	12	19	0.2161	22117;22476;22118;36502;16027;12283;6488;21039;21040;22061;22060;22405;22406;9382;30144;23115;12688;17934;18372	-	1.7571e+07	605897	Esterase/Purple acid phosphatases/Phosphoric-monoester hydrolases	23	AT1G13900.1	65.35	extracellular
Pbr025631.1	3.34398	60957.3	LPLVITFTR	1	1	1	0.0164	12986	Pbr008420.1	0	0	other/	23	AT5G60640.1	66.862	endoplasmic reticulum
Pbr037434.1	7.3375	39030.2	NWKEEGIVTPVK;YNGGLDTEAAYPYVGVDGVCK	1;1	2	3	0.0922	23110;23109;35520	-	4.09065e+06	240627	Protease/Cysteine protease/Papain family cysteine protease	23	AT3G45310.1	73.95	extracellular
Pbr018115.1	2.38868	60237.4	LADHFK	1	1	1	0.0111	3940	-	281234	12227.6	Oxidoreductase/	23	AT1G76160.1	71.823	extracellular
Pbr014437.1	2.62819	18225	VGDQLVFK	1	1	1	0.0452	8593	-	1.0242e+07	1.46315e+06	other/	23	AT3G27200.1	63.934	extracellular
Pbr015546.1	3.07351	32555.5	GPSDQGTLATVFK	1	1	1	0.0439	21109	-	202669	15589.9	Esterase/haloacid dehalogenase/Phosphoric-monoester hydrolases	23	AT4G29260.1	58.59	extracellular
Pbr020478.1	4.38537	38742.2	LDSISTGDQWK	1	1	1	0.0321	19141	-	4.40005e+06	244447	other/	23	AT1G78710.1	63.385	extracellular
Pbr017283.1	13.1561	11878.8	ELNAAQNTTIDR;ELNAAQNTTIDRR;IACSCIQDGAAAIPGINYDR	1;1;1	3	4	0.292	21834;25387;25388;34715	-	5.60152e+06	1.40038e+06	other/	23	AT2G38540.1	41	extracellular
Pbr031911.1	4.38537	61728.5	QYLGQQFYLR	1	1	1	0.0183	20976	Pbr025074.1;Pbr042184.1;Pbr000134.1;Pbr001629.1	285769	12424.7	Oxidoreductase/	23	AT4G22010.1	76.19	extracellular
Pbr042056.1	7.19523	60566.6	FVALFLGNAER;IKLVSVPEIVTVFR;LVSVPEIVTVFR	1;1;1	3	3	0.0464	18789;27041;22144	-	6.44329e+06	214776	Oxidoreductase/	23	AT1G30700.1	57.228	extracellular
Pbr009767.1	6.508	25579.3	AINGAVECDGK;AINGAVECDGKRPDLVQAR;GPLQLTWNYNYGAAGNSIGFDGLNSPESVASDPVLAFK;QSFLDAVNSYSDFGR;RPDLVQAR;TDYPCNPNK;TGSADDSKR	0;0;0;1;0;1;0	2	8	0.3846	15563;33712;40369;40370;28667;28648;28646;28666;28645;28647;28649;9943;9940;9941;14665;9450;9453;9449;9454;9447;9455;9441;9444;9440;9451;9442;9439;9443	-	144924	14492.4	Glycosidase/GH19/	23	AT3G54420.1	72.059	extracellular
Pbr001318.1	7.45888	49184.6	LVSEGYVLTVLAPNDEAMAK;VVAQEADGSVK	1;1	2	2	0.069	34449;14491	Pbr010304.2	689099	32814.2	other/	23	AT2G35860.1	80.097	extracellular
Pbr027773.1	2.29256	75919.1	VTTLKGTPK	1	1	1	0.013	9696	-	495043	33002.9	Glycosidase/GH17/	23	AT5G20390.1	53.481	extracellular
Pbr002193.1	12.1279	53027.6	ELDHLAR;FLEAAVAYK;LVEDGSLPDLVR;NLDEVVALAK	1;1;1;1	4	4	0.0797	6997;11561;20887;13414	Pbr027282.1	2.44282e+06	84235.2	other/	22	AT5G57655.2	82.672	extracellular
Pbr001155.2	3.34398	45815.1	ALVDLGLSK	1	1	1	0.0215	8895	-	1.95496e+06	244370	Glycosidase/GH17/	22	AT2G27500.1	69.369	plasma membrane
Pbr019728.1	59.0327	80973.7	AARPEWSPAAIK;AIEDGVNVLSLSIGGPLTDYYK;ASDLIVGLVDTGVWPEIK;DDDGHGTHTSSTAAGSAVSGASLFGYASGTAR;DFPAFVSLGSAK;GTSLPSGLLPLVYAR;HTVGSPIAFSWK;ISVEPQSLTFSQAYEK;ISVEPQSLTFSQAYEKK;KTYTVTFVAGSSPSGTNSFAR;KYSLGDFNYPSFAVPLETSSGK;LAWSDGK;SALMTTSYTAYK;SEALLPATDKASDLIVGLVDTGVWPEIK;SYDDTGLAAVPSGWK;SYIASDSNPTATIALGDTELDVQPSPVVASFSSR;TLTNVGTPGTYEVSISSQAPSVK;TPEFLGLEK;TYTVTFVAGSSPSGTNSFAR;YSLGDFNYPSFAVPLETSSGK	1;1;1;1;0;1;1;0;0;1;1;1;0;1;0;1;1;1;1;1	15	27	0.3787	20426;20425;36171;31503;39257;39258;18829;18828;26236;26238;26237;21354;21353;30469;30468;32070;34836;34835;36704;36703;5033;21587;21992;39093;26587;26586;39857;39856;36261;36260;12187;33434;33435;33433;35812;35811	-	7.16679e+07	2.10788e+06	Protease/Serine protease/Subtilases	22	AT5G67360.1	64.109	extracellular
Pbr021987.2	30.9069	73314.1	AGGLGMILTNTDAYGEELVADAYLLPTAAVGAK;AVEDGVDVLSLSIGGSQSEYYR;DFPAFVSLGSAK;GYEATVGPIDVK;ISVEPQSLTFSQAYEK;ISVEPQSLTFSQAYEKK;LVWSDGK;SALMTTSYTAYK;SYDDTGLAAVPSGWK;TLTNVGSPGTYK;TYTVTFVAGSSPSGTSSFAR;VTISSQAPSVK;YSVGDFNYPSFAVPLETSSGR	1;1;0;1;0;0;1;0;0;1;1;1;1	8	8	0.2771	39580;36304;18829;18828;19126;30469;30468;32070;5688;21587;21992;26587;26586;18806;32949;14979;35939	-	1.6781e+07	541322	Protease/Serine protease/Subtilases	22	AT5G67360.1	56.42	extracellular
Pbr026550.1	13.9098	48801.7	GAGHEAPISQPER;LPGQPQVNFQQYAGYVTVDEK;LPGQPQVNFQQYAGYVTVDEKQER;NDFSWNR;QVAGWTQVYSDALSYATIR;VWFEEK	0;1;1;1;0;1	4	4	0.1568	21913;36550;38619;9504;34392;34391;6586	-	1.39966e+06	69982.9	Protease/Serine protease/Serine carboxypeptidase	22	AT1G28110.2	56.404	extracellular
Pbr008022.1	10.0399	51661.2	IPASISALATK;VPSGVSGLER;YVYIEHNK	1;1;1	3	5	0.0616	13422;11236;11238;13172;13171	-	1.6212e+06	55903.4	other/	22	AT1G33590.2	66.311	-
Pbr021892.1	68.5833	115476	ASLTVVR;AYLGQTPTK;DQSDAVQSMVK;EESTIEVGQGNVK;EFDVTPR;FIAYNTSQGIVPGK;IDPLGEGAK;IPIINEDVTVHDSEGR;LAHLYEIGEDR;LIHYVNMDGR;LNWKVEEGSSSEAK;LTEMNLSANQER;LTFSTNQGK;LVVELAPMEIR;MTNYVNR;QHVANDYAK;QLEFFK;QLEFFKGR;SLEFIWQGSK;TDSGPNTDSLADALAIAQHHDAVAGTEK;TDWDLK;TFYTDSNGR;TGDFFPYADR;VNALYSTPSIYTDAK	1;1;1;1;1;1;1;1;1;1;1;1;1;0;1;1;0;1;1;1;1;1;1;0	21	28	0.2488	4327;10623;18371;22878;7340;25241;8373;29983;20972;20973;18679;26540;26539;23600;23250;11103;19737;20150;8804;12024;5875;5874;5876;11926;11435;17551;38646;5067;13030;12994;13029;12995;17344;27674;27683	-	2.87951e+08	5.75901e+06	Glycosidase/GH38/	22	AT5G13980.1	71.065	extracellular
Pbr041409.1	64.3473	24979.5	AGQGDKWDQGYDVTAR;AGYDPSHWVK;DGFVAELNSK;DGFVAELNSKLR;DGYSATYFVDLLGK;FDNDIGAEYSR;FLDYLNGLR;FLDYLNGLRDGFVAELNSK;LFQQNTAADGK;LKAGYDPSHWVK;LRDGYSATYFVDLLGK;NVDQLWTEYK;QTLISATDFIR;QTLISATDFIRR;RLFQQNTAADGK;WDQGYDVTAR	1;1;1;1;1;1;1;1;1;1;1;1;1;1;1;0	15	79	0.4756	29550;29548;29549;29547;16426;16428;16427;13686;13689;13720;13688;13687;13685;21926;21925;26300;26296;26298;26295;26299;20207;20208;20175;20177;20178;20176;14752;14753;14756;14783;14748;14750;14782;14778;14755;14779;14780;14781;14754;34782;34767;34783;34768;34769;34781;34766;34784;34780;17492;17489;17488;17493;17491;17484;17482;17497;23137;30335;30336;30332;30330;30331;30333;20384;19580;19574;195…	-	3.47412e+08	3.47412e+07	Protease//	22	AT2G15220.1	63.877	extracellular
Pbr021340.1	4.38537	58556	LVPVPPSVTVFTISQTIEEGATK	1	1	1	0.0436	36734	Pbr021342.1	0	0	Oxidoreductase/	22	AT1G30760.2	55.814	-
Pbr016927.1	9.17916	53584.3	ATVPLNADVYNSPENNPVPSAGR;FYNGLLTR;LPPETVVQMLK	1;1;1	3	5	0.0859	36554;36555;10733;10766;19279	-	582131	41580.8	Glycosidase/GH17/	22	AT1G64760.1	71.429	plasma membrane
Pbr024201.1	2.65777	38627.7	FVESAGAR	1	1	1	0.0231	6560	Pbr035279.1	229329	10424.1	other/	22	AT1G78680.1	68.421	vacuole
Pbr018290.1	20.1697	22296.8	AGFVSSANTVYLK;GEVMVFPQGLLHFQVNVAK;LDLAPGGVIPFHTHPGASEILVVTR;LKGVLGGTG;VTVSDFVFSGLAK	1;1;1;1;1	5	7	0.3709	22077;22079;34231;37795;5615;22362;22361	-	2.35989e+07	3.37127e+06	Oxidoreductase/	22	AT5G20630.1	69.524	extracellular
Pbr039590.1	2.70239	43566.2	VLDLLSSLK	1	1	1	0.0227	10898	-	0	0	Glycosidase/GH17/	22	AT1G30080.1	68.644	extracellular
Pbr004782.1	14.7861	62213	DKIVVYDLGGQR;IQGSGITILGDLVLK;IQGSGITILGDLVLKDK;IVVYDLGGQR;VDLSQLR	1;1;1;1;1	5	5	0.0585	22231;25889;29596;15072;6406	-	8.55226e+06	475126	Protease/Aspartyl protease/pepsin-like (A1 family) peptidase	22	AT5G22850.1	71.306	extracellular
Pbr025186.1	12.1147	40439.8	NSWGTNWGESGYFK;NTVVSIDGYEDVPSYDENALKK;NVASTYTGK	1;1;1	3	3	0.123	27552;36995;9564	-	2.97298e+06	212356	Protease/Cysteine protease/Papain family cysteine protease	22	AT3G19390.1	62.099	extracellular
Pbr017366.1	44.4526	46889.4	ALVVPVSK;DASTLQYTAR;FLFACAPTFLLQGLAAGVSGMAGLGR;ISLPSQFASAFSFDR;LYINPVSTASAFSQGDPSSEYFIQVNAINVNEK;NVDVSQSLIYTR;TDVNGVVFFGDGPYVFLPR;TFAICLSSSTR;TRISLPSQFASAFSFDR;VFGANSMVQVNDNVLCLGIVNGGENPR;VGPSVPSIDFVFQNNSTFWR	1;1;1;1;1;1;1;1;1;1;1	11	41	0.4169	5921;5920;5922;15285;15283;15284;15276;15286;37985;28107;28108;28105;40028;23024;23003;22997;22992;23004;22995;23002;23000;22998;22991;22996;23006;22994;23001;23007;22990;22999;22993;34065;34067;18948;18947;31665;31664;38901;38902;35969;35970	-	3.46983e+08	2.04108e+07	other/	22	AT1G03220.1	61.239	extracellular
Pbr009712.1	7.08776	22347.2	EMPVVGGTGQFR;GSSISILGR;NPVLNDVR;YKGSSISILGR	1;0;1;0	2	3	0.152	20337;8125;9161;9188;17124	-	1.06242e+07	1.06242e+06	other/	22	AT1G65870.1	47.059	extracellular
Pbr012395.1	4.38537	62206.2	ATVHGALIIHPK;LINAALNNQLFFK;NTIGVPVGGWAVIR	0;1;0	1	1	0.069	19334;25495;23998	-	142886	11907.2	Oxidoreductase/	22	AT3G09220.1	62.842	extracellular
Pbr035929.1	2.0601	62206.4	ATVHGALIIHPK;DFPDEPPVK;NTIGVPVGGWAVIR	0;1;0	1	1	0.0621	19334;12477;23998	-	3.78641e+06	252427	Oxidoreductase/	22	AT3G09220.1	62.591	extracellular
Pbr041924.1	4.38537	62212.2	ATVHGALIIHPK;LINAALNTELFFK;NTIGVPVGGWAVIR	0;1;0	1	1	0.0688	19334;25210;23998	-	580917	41494.1	Oxidoreductase/	22	AT3G09220.1	62.727	extracellular
Pbr012396.1	7.22834	62450.4	ATVHGALIIHPK;FNFVNPQIR;LINAGLNTQLFFK;NTIGVPVGGWAVIR	0;1;1;0	2	3	0.0848	19334;15576;24916;24917;23998	-	4.26968e+06	284645	Oxidoreductase/	22	AT3G09220.1	62.842	extracellular
Pbr020260.1	7.72935	52159.8	IGVGTPAK;VGFSPNK;VQVPTVAFQFSGGK;VSYDLANKR	0;0;1;1	2	3	0.078	4242;4370;24613;13176;13177	-	6.92571e+06	432857	Protease/Aspartyl protease/pepsin	22	AT3G18490.1	64.139	extracellular
Pbr007110.1	3.34398	51952.7	IGVGTPAK;LQTQAYNALR;VGFSPNK	0;1;0	1	1	0.0513	4242;17040;4370	Pbr007090.1	1.01921e+06	67947.6	Protease/Aspartyl protease/pepsin	22	AT3G18490.1	62.424	extracellular
Pbr021343.1	44.4018	59348.5	DGLEWLWK;DLDIGASSNGAPTYEEGK;DLDIGASSNGAPTYEEGKVYGVK;EFPELGLTK;GGGGGSFGVIISYK;IAPSETPFPHR;IQYSVNWEDAGEDLEK;KMIELGK;KSDYVQTPISK;KSMGEDLFWAIK;KYGLAVDNVLDAQIVNANGELLDR;LFSYMTPFVSK;LKLVSVPEVVTIFR;LLLQPVSSK;LVSVPEVVTIFR;LVSVPEVVTIFRVEK;MPNDANFLK;MPNDANFLKR;SMGEDLFWAIK;TAVDPENFFYNEQSIPILPSKE;TGLVFNPYGGEMSR;TLEEDATALVLR;WQEVAPTTDDGLFLR;YFNDNFDR;YGLAVDNVLDAQIVNANGELLDRK	1;1;1;1;0;1;1;0;1;0;1;0;0;0;0;0;0;0;0;1;0;1;0;0;1	11	14	0.4738	12563;30448;36468;12188;20475;19189;19190;31325;6526;19629;24034;23665;37813;21083;27040;10795;10794;22139;22142;22141;28813;12623;18323;17868;18326;17865;20418;20876;37463;37462;26219;25896;21390;21391;29293;29294;14072;14105;37812	-	2.8602e+07	953401	Oxidoreductase/	21	AT4G20840.1	60.742	extracellular
Pbr040203.1	8.7617	31838.6	APFTASYR;ILDNGQSLTLSLDK;NQYLFGK;SKNQYLFGK	0;1;1;1	3	3	0.1099	8787;25687;7516;13873	-	4.3723e+07	3.36331e+06	Glycosidase/GH16/	21	AT4G25810.1	73.835	extracellular
Pbr012415.1	2.95213	37760	AGYPTYVLVR;AIFNKEDDIGTYTIR;ALGVNFVLGDLYDHESLVK;DKVVILGDGNPK;EDDIGTYTIR;FFPSEFGNDVDR;GDHTNFEIEPSFGVEATALYPDVK;ILFIGGTGYIGK;QIQEAAVPLNVILSISHAVFVK;SKVIENFK;VVILGDGNPK	1;0;0;0;0;0;0;0;0;0;0	1	1	0.3907	15713;29398;29397;33936;33935;33937;19277;19278;17159;23788;23789;37964;18838;36516;10242;11567	-	9.05919e+06	411781	Oxidoreductase/	21	AT4G39230.1	78.964	cytosol
Pbr029062.1	7.04314	40494	LLEQQLGNVEAK;NLESQKPGFK	1;1	2	2	0.0596	21730;16043	-	829075	55271.7	Esterase/SGNH/Carboxylic-ester hydrolases	21	AT5G40990.1	44.18	extracellular
Pbr042200.2	2.95213	43205.5	FSISWSR;GIQEILLYTK	0;1	1	1	0.0444	7873;17045	-	0	0	Glycosidase/GH1/	21	AT5G44640.1	43.836	vacuole
Pbr006684.1	4.38537	45515.7	DYYSGVVSLQGVQENLPR;IWLSAMDDLMSK;NQMLNAVK	1;0;0	1	2	0.0922	32958;32959;23327;23685;23684;9368	-	4.40156e+06	244531	Esterase/Pectinacetylesterase/Carboxylic-ester hydrolases	21	AT3G05910.1	57.778	extracellular
Pbr006683.2	4.38537	44434.6	DFYSGVVSLQGVQENLPR;NQMLNAVK;TIAEAVGDWYFDR	1;0;0	1	1	0.097	32750;9368;26200;26201	-	0	0	Esterase/Pectinacetylesterase/Carboxylic-ester hydrolases	21	AT3G05910.1	57.381	extracellular
Pbr022561.1	51.7729	55473.6	AGYDAVR;ALDNAFSWAQNYR;AQLDVYGR;AYVILSNR;DGYLEWGNSK;DPSPPKPFVGGSLK;DSASGWETFR;FLSSNGLDAVR;GEYQITNGYGPDR;IDESSFNFR;IPVGWWIAK;IQDTVAVIDFLASR;NSYITEDDFR;QFVGLSNQDVVAVSDSPGNSETFR	1;1;1;1;1;1;1;1;1;1;1;1;1;1	14	19	0.3239	4430;26406;9058;9427;9426;16714;23697;16286;17063;17092;24719;14876;13344;26284;26283;19398;19425;37545;37544	-	8.81928e+07	3.52771e+06	Glycosidase/GH1/	21	-	-	-
Pbr026328.1	7.01356	28760.7	GVVSYELDTSTGK;ISSLSGIQVR	1;1	2	2	0.0881	22052;12983	Pbr026351.1	644581	58598.2	other/	21	AT1G02816.1	62.667	extracellular
Pbr026452.2	22.5783	60426.5	AQEIAISK;DAYQYFVIK;DLSLDVISGILTDMRK;HYLPIEVIK;LWNGAYTK;QVIQSMSYAK;YTVEDAIEIVNFAK	1;1;1;1;1;1;1	7	9	0.1375	7228;16004;29939;14791;9895;9908;16262;16792;27214	-	1.17437e+07	419419	Glycosidase/GH20/	21	AT3G55260.1	71.19	extracellular
Pbr040703.1	21.3942	46539.4	FVQPVYMALR;FVQPVYMALRDEFR;ILFDVANSVVGIAR;SYYFSGSLK;TTSAPIASGQQVLNIANYVVR;VLVPIAPELLAFNPNTGAGTIIDSGTVITR	1;1;1;1;1;1	6	13	0.1991	18386;18853;29857;24814;24815;24835;24812;24813;12694;35038;35037;39306;39307	Pbr034698.1	1.82776e+07	1.2185e+06	Protease/Aspartyl protease/pepsin	21	AT1G09750.1	69.249	extracellular
Pbr040746.1	11.7229	57950.7	AGVYEETVGVPLEK;AGVYEETVGVPLEKR;NVVFLGDGMGK;QVEPEKGEQNTVTAHGR;TLFYGEFGNSGAGSDLSQR;TMSFLDSLIGK;TVQEAVNAAPDNAGDKR;VPGGGSDQGFR	0;0;0;1;0;1;0;1	3	5	0.1895	25147;27742;27741;16203;30918;31144;31143;32736;32715;32713;18472;29395;29394;13570	-	2.04383e+06	65930.1	Esterase/Probable pectinesterase/Carboxylic-ester hydrolases	21	AT5G09760.2	67.197	-
Pbr040642.1	8.77075	18025.7	TCTLGNSITSDSSGATTITLK;VGDSLVFNYGSGHTVDEVTASDYK	1;1	2	5	0.2486	34381;37578;37577;37576;37592	-	1.89733e+07	6.32443e+06	other/	21	AT1G72230.1	44.199	extracellular
Pbr005186.1	8.77075	43184.7	QPTPPVYNMANIPK;VTTEDGYIIGLQR	1;1	2	2	0.0692	26825;24611	-	1.18842e+06	79228.2	other/	21	AT5G14180.1	46.859	extracellular
Pbr013693.1	13.3083	55179.4	DTLLSTVYK;LALFNSR;SPSTANIITLHSTR;VQFNPNTYAQQVGTDFIR	1;1;1;1	4	5	0.0984	12356;6154;25297;25296;34056	-	6.40587e+06	305041	Glycosidase/GH5/	21	AT5G01930.1	68.172	extracellular
Pbr022135.3	8.77075	99920.2	IVEQSLTTNGK;IVFTNGSQDPWR	1;1	2	4	0.0254	17412;17388;23558;23582	Pbr029422.1	1.88287e+06	47071.8	Oxidoreductase/	21	AT4G36195.1	64.315	vacuole
Pbr024216.1	7.45888	68705.8	EFEIPQNAYR;HSSLPLVVSLVSDFK;NLQNGEGYMVVK;NNLVVSGLGSTQQVYR;SVSSTGWVK	0;0;1;1;0	2	2	0.1011	19646;27484;27483;22321;29113;9837	-	3.59863e+06	128523	other/	21	AT3G14920.1	61.759	extracellular
Pbr037672.1	4.38537	32520.9	APFTASYR;ILNNGELLTLSLDK;LVPGNSAGTVTAYYLSSK	0;0;1	1	1	0.1384	8787;26213;26235;30482	Pbr032471.1	0	0	Glycosidase/GH16/	20	AT4G25810.1	71.127	extracellular
Pbr027875.1	29.0146	56189.2	ALSTSFSGTK;ALSVDSSGDIPPLEPITVR;DGSQLFGFSQGYLPMPR;LGGTLQDKVTYLTDGSQPPSTSFVK;VSADQYAADTHTLHEILQK;VTYLTDGSQPPSTSFVK;WDQLNSFFNK	1;1;1;1;1;1;1	7	7	0.1931	11175;32202;31536;37978;34490;30470;20470	-	5.43157e+06	208907	Glycosidase/GH79/	20	AT5G34940.2	58.058	extracellular
Pbr016148.1	2.65777	39879.1	AVNALAYIQR	1	1	1	0.0275	15040	-	2.12703e+06	118168	Protease/Cysteine protease/Papain family cysteine protease	20	AT2G27420.1	53.179	extracellular
Pbr006677.1	4.38537	22806.1	IPGLNTLGISLAR	1	1	1	0.0599	21217	-	127470	21245.1	other/	20	AT3G62020.1	73.232	extracellular
Pbr016152.2	3.34398	36319.5	ENGAVTPVK	1	1	1	0.0274	8844	-	685915	57159.5	Protease/Cysteine protease/Papain family cysteine protease	20	AT3G49340.1	44.477	extracellular
Pbr015547.1	2.62819	42902.5	AFTALQGWK	1	1	1	0.0226	11845	-	1.47733e+06	113641	other/	20	AT4G29240.1	62.64	extracellular
Pbr019817.1	4.38537	54345.4	SETLHQQYELVK	1	1	2	0.0243	24826;24822	-	427971	18607.4	Protease/Cysteine protease/Cysteine endopeptidases	20	AT4G32940.1	77.302	vacuole
Pbr016150.1	4.38537	37684.9	ANEAAAQITSYAEVHPNSETDLLK	1	1	1	0.0698	37652	-	123385	8225.67	Protease/Cysteine protease/Papain family cysteine protease	20	AT2G27420.1	54.046	extracellular
Pbr024217.1	5.39828	68672.8	EFEIPQNAYR;GLGSTQQVYR;HSSLPLVVSLVSDFK;NNLLVR;SVSSTGWVK	0;1;0;1;0	2	2	0.0818	19646;14681;27484;27483;3902;9837	-	2.41833e+06	105145	other/	20	AT3G14920.1	60.924	extracellular
Pbr038211.1	6.92677	48366.7	LLPTGNMVLYDSK;SILYSQLFTIEK	1;1	2	2	0.0579	24279;24060	-	8.81791e+06	284449	other/	19	AT1G78860.1	53.256	extracellular
Pbr037987.1	7.3375	55541.3	NQMLNAVSDFSK;QDTWFADDSPLLENK	1;1	2	2	0.0537	22353;29721	-	1.13642e+06	59811.7	Esterase/Pectinacetylesterase/Carboxylic-ester hydrolases	19	AT2G46930.1	66.585	extracellular
Pbr025610.1	7.72935	93269.3	ALVIDGK;AYGAAAQTYIK;GEAWVNGQSIGR;ISVDIPVTFASGK;KQPLTWYK;QPLTWYK;STPEMWPDLIQK;TDNEPFK;TDNEPFKAEMQR;TVAEAGLYVHLR;VLVSGSIHYPR	0;1;0;1;0;0;0;0;0;0;0	2	2	0.1149	3681;16318;19852;19827;21521;13114;9423;24140;24523;6912;24971;24627;21336;21330;21331;21335;21334;21332;18480	-	808444	19718.1	Glycosidase/GH43/	19	AT2G28470.1	71.293	extracellular
Pbr029017.1	18.3878	91718.3	ALVIDGK;ATFNAPDGSNPVALDFTGMGK;GEAWVNGQSIGR;KQPLTWYK;LYASQGGPIILSQIENEYGNIDQAYGAAAQTYIK;NVALNTAK;QPLTWYK;SAGGPFIATSYDYDAPIDEYGFLR;STPEMWPDLIQK;TDNEPFK;TDNEPFKAEMQR;TGAGITGPVQLK;TVAEAGLYVHLR;VLVSGSIHYPR	0;1;0;0;1;1;0;1;0;0;0;1;0;0	5	9	0.2055	3681;34364;34196;34363;34368;19852;19827;13114;40127;40128;6407;9423;37918;24140;24523;6912;24971;24627;15829;21336;21330;21331;21335;21334;21332;18480	-	2.33326e+07	707048	Glycosidase/GH35/	19	AT2G28470.1	71.995	extracellular
Pbr037378.1	5.24469	55635.8	SATFAVSGR;YVIYIK	1;1	2	2	0.0295	8279;5526	Pbr011702.1	2.49318e+06	124659	Esterase/probable pectinesterase/Carboxylic-ester hydrolases	19	AT3G43270.1	62.835	extracellular
Pbr008293.1	2.65777	101899	ELIFLAR	1	1	1	0.0076	7311	-	72224.6	1473.97	other/	19	AT2G37050.3	70.524	plasma membrane
Pbr034586.1	4.38537	102419	AVVNIEENAQGK	1	1	1	0.013	19780	-	526356	10965.8	other/	19	AT2G37050.3	69.924	plasma membrane
Pbr005226.1	11.4731	26799.7	DSAFTALK;TEEGITIFVPK;VSSSVHSTDPVAVYQVDK	1;1;1	3	5	0.1445	6966;18691;31551;31552;31550	-	2.27786e+07	2.84733e+06	other/	19	AT2G04780.2	60.232	extracellular
Pbr037931.1	8.77075	34360.2	DLINNPDLVATDPVVSFR;GPIQLTHNYNYGQAGPAIGK;SFNGFGTTGDDATR	0;1;1	2	6	0.161	32424;32423;34066;34070;24169;24171;24156;24170	-	1.4034e+07	2.339e+06	Glycosidase/GH19/	19	AT3G12500.1	65.798	extracellular
Pbr027703.1	4.38537	33958.2	DLINNPDLVATDPVVSFR;SFNGFGTTGDVATR;WSPSSADTSAGR	0;0;1	1	1	0.1388	32424;32423;23793;18321	-	1.04735e+06	104735	Glycosidase/GH19/	19	AT3G12500.1	68.667	extracellular
Pbr037930.1	7.22834	33830.2	DLINNPDLVATDPVVSFK;SFNGFGTTGDVATR;YDAFIAAAR	1;0;1	2	2	0.1297	32091;23793;11146	-	3.38135e+06	307395	Glycosidase/GH19/	19	AT3G12500.1	69.231	extracellular
Pbr033313.1	2.65777	28151.9	VPAGALQFR	1	1	1	0.0346	10062	-	973802	60862.6	Glycosidase/GH45/	18	AT3G45970.1	61.154	extracellular
Pbr025180.1	2.36159	72497.3	FVLQSFSLR	1	1	1	0.0136	14288	-	0	0	other/	18	AT5G67200.1	62.946	plasma membrane
Pbr041537.1	21.1032	30431.2	AAVTPAFAAQFPGVNGLGISLAR;APEGPAGYSCK;GDIMVFPQGLLHFQVNGDK;GVLGGTN;KGDIMVFPQGLLHFQVNGDK;LKGVLGGTN	1;1;1;1;1;1	6	26	0.2188	35268;35279;35262;35278;35267;35282;35281;35269;35264;35284;35265;35263;35277;35301;35283;15621;34402;34253;34263;3210;35451;35465;35601;35600;35616;7191	Pbr027769.1	6.48489e+08	7.20543e+07	other/	18	AT5G20630.1	71.359	extracellular
Pbr034558.2	4.38537	81611.2	VSDLDAVDIDLK	1	1	1	0.0158	20610	-	8.752e+06	236540	other/	18	AT3G53380.1	66.939	plasma membrane
Pbr025533.1	2.62819	29747.3	EIILVEALK	1	1	1	0.0337	12017	-	0	0	other/	18	AT4G35220.1	78.486	extracellular
Pbr016159.1	2.62819	41142	IQVDWFK	1	1	1	0.0188	9424	Pbr000466.1	91043	7003.31	Esterase/SGNH/Carboxylic-ester hydrolases	18	AT1G28600.1	51.344	extracellular
Pbr012101.1	7.3375	53233.9	FIHSALVASNLDR;SWDPVMVPLLK	1;1	2	4	0.0482	24083;24084;20122;20550	-	4.88109e+06	348649	Glycosidase/GH17/	17	AT2G01630.1	77.826	plasma membrane
Pbr014607.1	4.38537	32664.5	MGNLSPLTGTNGQIR;SAVNSAVSKEAR	0;1	1	2	0.0877	26719;26721;18274;18275	-	347397	28949.7	Oxidoreductase/	16	AT5G05340.1	61.794	extracellular
Pbr040336.1	4.38537	49316.5	GAVILGSQDPSHWEIVEPLPSYGR	1	1	1	0.0526	37848	-	294510	22654.6	Glycosidase/GH28/	16	AT5G49215.1	67.971	extracellular
Pbr026334.1	4.38537	56324.8	LPMSGQFNAVTAQGR	1	1	1	0.0292	26907	-	0	0	Esterase	-	AT4G02330.1	59.559	extracellular
Pbr000135.1	3.34398	62180.4	LYDADPDILK	1	1	1	0.0175	16532	-	540600	27030	Glycosidase	-	AT1G11820.2	81.29	extracellular
Pbr005625.1	15.7843	64397.7	AGENVGVLLR;AIDKPFLLPIEDVFSISGR;TVGAGVVAK;VGEEVEIVGIK	1;1;1;1	4	5	0.084	12011;34286;34285;5619;16830	-	3.87898e+07	1.07749e+06	other	-	AT4G02930.1	67.568	mitochondrion
Pbr012182.1	3.07351	55891.1	CVNMIANLFNAPLKDGETATGTGTVGSSEAIMLAGLAFK	1	1	1	0.078	40383	-	3845.74	142.435	other	-	AT2G02010.2	78.082	-
Pbr011656.1	2.51089	30255.3	LSVIPVR	1	1	1	0.0255	5206	Pbr006940.1	319603	16821.2	other	-	AT3G57490.1	91.441	cytosol
Pbr024171.1	11.6387	30371.9	ELGALADK;ELGALADKIR;IWYDYCFLR;VLYSSCYVR	1;1;1;1	4	6	0.1022	6052;13930;13929;13934;21563;15998	Pbr014915.1	1.55406e+07	971286	other	-	AT5G48540.1	61.765	extracellular
Pbr003329.1	2.51089	24759.8	LLIIGPIDR	1	1	1	0.0405	11514	Pbr003332.1;Pbr012724.1	0	0	other	-	-	-	-
Pbr030956.1	20.3515	53250.5	GIDLHPQTNLTELVK;IVGPNDVEVTQLDGTK;LIVDAETDK;LNLEAVGVELDK;NYGWEVNEK;TNVPNIWAVGDVTNR	1;1;1;1;1;1	6	7	0.1538	28207;28208;28296;11328;20512;15700;27866	-	9.52144e+06	307143	other	-	AT3G24170.1	81.837	peroxisome
Pbr016485.1	5.13908	55041.9	DSAAVFAWK;ITIKPQTDR	1;1	2	2	0.0359	11068;13419	Pbr005412.1	0	0	other	-	AT3G23810.1	92.355	cytosol
Pbr030368.1	2.62819	25355.3	GGHELSLSTGNAGGR;QLTHGAPEDEVR	0;1	1	1	0.1102	23400;23399;21973	-	553686	61520.7	Oxidoreductase	-	AT2G28190.1	74.419	plastid
Pbr040434.1	19.1283	24597.5	ALVVHELEDDLGK;ALVVHELEDDLGKGGHELSLSTGNAGGR;GGHELSLSTGNAGGR;HAGDLGNIVANADGVAEATIVDK;QIPLTGPNAIIGR;QLTHGAPEDEIR	1;1;0;1;1;1	5	7	0.3207	23976;23975;38747;23400;23399;35537;21463;22286;22287	-	2.92863e+06	292863	Oxidoreductase	-	AT2G28190.1	69.091	plastid
Pbr034883.1	2.17961	41187.9	VAVPELLEDQVLVK	1	1	1	0.036	26347	-	0	0	Oxidoreductase	-	AT1G23740.1	81.731	plastid
Pbr030554.1	18.6191	35548.4	EFAPSIPEK;IVQGLSIDEFSR;LNATAEELSEEK;LNVQVSDVK;MELVDAAFPLLK	1;1;1;1;1	5	5	0.1627	11733;22245;21500;11270;21871	-	6.14958e+06	307479	Oxidoreductase	-	AT1G04410.1	89.79	vacuole
Pbr022360.1	12.9178	43012.4	AAQDALLIR;ATPQQVADYTLK;EAAWGLAR;TAAYYQQGAR	1;1;1;1	4	4	0.0977	10393;21547;7661;15379	Pbr038975.1	5.26272e+06	250606	other	-	AT4G38970.1	84.864	plastid
Pbr003011.1	82.3101	63534.8	AAVKQDENGIWSIFEGGTADGR;AIADIVINHR;DDNDHPFGTGNPDTGDNFPYTADVDHTNPR;FDYAIGYGSSFTK;GGWYNTLK;IGTKLDLGDLDPTK;KGGWYNTLK;LDLGDLDPTK;LQSELSDWMNWLK;LYDLDASSYGNK;LYDLDASSYGNKDELK;NEIASWIQAAGGVVTAFDMTTK;QDENGIWSIFEGGTADGR;SLIAAMHEK;SNFHVATSGQDFAVWER;SNFHVATSGQDFAVWERN;SSVSILAAEANLYMANIDDK;SSVSILAAEANLYMANIDDKIIMK;TEIGFDGWR;TSPEFAVAEYWR;YIMDVAVVGELWR	1;1;1;1;1;1;1;1;1;1;1;1;1;1;1;1;1;1;0;1;1	20	51	0.4084	36144;36156;36143;36155;15204;15172;15169;15205;15203;15171;15170;39648;39649;24365;24366;9509;25053;25052;13218;13954;13955;28014;21824;30520;30519;30535;36056;36057;36187;36188;32008;32006;31733;32007;11206;11664;31985;33640;33639;33638;34356;34498;34496;37919;37868;37920;37990;13717;13718;13719;24372;24370;24369;26592	-	1.9722e+08	6.36194e+06	other	-	AT4G25000.1	62.01	extracellular
Pbr019634.1	4.38537	36593.6	AIDIVINHR;TEIGFDGWR	1;0	1	4	0.055	12680;12675;12681;12676;13717;13718;13719	-	186961	9348.05	other	-	AT5G42890.1	77.869	peroxisome
Pbr041702.1	2.70239	10748.4	QVQEFKPVSDS	1	1	1	0.1158	19527	-	785254	98156.8	other	-	AT3G12490.2	64.211	extracellular
Pbr026480.1	4.38537	23334.3	LLSEAVLESIVGK	1	1	1	0.0594	22111	Pbr038148.1;Pbr016326.1;Pbr032289.1	3.56715e+07	2.54796e+06	other	-	AT3G55120.1	68.692	plastid
Pbr024397.1	2.70239	27172.5	KIGSLAEYTAAEER;LKPYLESGK;NLSFVEAASLPLAIETAYEGLER;SILVLGGAGGVGTHVIQLAK;VIALKPK	0;0;0;0;1	1	1	0.2863	26107;26106;12226;37209;37208;31230;31231;4837	-	1.37135e+06	72176.2	Oxidoreductase	-	AT1G23740.1	52.964	plastid
Pbr024400.1	20.4936	34679.6	FDPNVPVPEIKEDQVLIK;FKVGDEVYGDLNEK;KIGSLAEYTAAEER;LKPYLESGK;NLSFVEAASLPLAIETAYEGLER;SILVLGGAGGVGTHVIQLAK;VGDEVYGDLNEK;VVAASLNPVDFK;VVAASLNPVDFKR	1;1;0;0;0;0;1;1;1	5	7	0.3405	33813;27228;27229;26107;26106;12226;37209;37208;31230;31231;21608;19415;23479;23480	-	2.61033e+06	108764	Oxidoreductase	-	AT1G23740.1	71.519	plastid
Pbr010872.1	2.70239	47521.1	LGKDEEGVFR	1	1	1	0.0234	16121	-	602970	28712.9	other	-	AT5G23940.1	65.871	plasma membrane
Pbr042825.1	4.38537	18143.6	ISVNELGNVLTALGSTVSDDELKR	1	1	1	0.1429	37418	-	0	0	other	-	AT1G18210.1	53.892	nucleus
Pbr017802.1	6.89626	46942.5	AYLFPESPAR;EAVAPYERPALSK;EIDDADKLNEAIK;FGSYWIK;GTVATGFTADSNGEVK;QGLKPGELAVISK;TDAFFK	0;0;1;1;0;0;0	2	3	0.1797	16147;23831;24796;24795;8427;26391;21675;21674;3895	-	435856	13207.8	Oxidoreductase	-	AT3G52880.2	75.375	vacuole
Pbr007556.1	7.04314	46922.5	AYLFPESPAR;EAVAPYERPALSK;GTVATGFTADSNGEVK;QGLKPGELAVISK;TDAFFK;TLVSGSGESFK;VIGAFLEGGTPEENQAIAK	0;0;0;0;0;1;1	2	2	0.2028	16147;23831;26391;21675;21674;3895;14776;31898	-	767574	23986.7	Oxidoreductase	-	AT3G52880.2	73.662	vacuole
Pbr017437.1	4.86799	19948.5	SIPTVIIFK;STLTTSIEK	1;1	2	2	0.0947	11744;10648	-	879269	97696.6	Oxidoreductase	-	AT3G15360.1	57.216	plastid
Pbr034870.2	4.38537	41681	VLVIGGGDGGVLR	1	1	1	0.0344	18062	-	467687	31179.1	Oxidoreductase	-	AT1G23820.1	83.442	cytosol
Pbr005487.1	4.38537	47769.6	AAVPSGASTGVYEALELR;MTAEVGEK;VQIVGDDLLVTNPK	0;0;1	1	1	0.0901	29923;29922;7370;25569	-	0	0	other	-	AT2G36530.1	88.989	cytosol
Pbr016817.1	4.38537	47737.7	AAVPSGASTGVYEALELR;IQIVGDDLLVTNPK;MTAEVGEK	0;1;0	1	1	0.0901	29923;29922;25857;7370	-	0	0	other	-	AT2G36530.1	88.539	cytosol
Pbr039370.1	2.65777	56381.8	IEDTDLER	1	1	1	0.0157	10953	Pbr010038.1	1.83361e+06	61120.3	other	-	AT5G64050.1	64.947	mitochondrion,plastid
Pbr015644.1	4.38537	21577.3	NALDWASRPPNVWADK	1	1	1	0.0808	30661	-	0	0	Oxidoreductase	-	AT3G27890.1	74.359	mitochondrion
Pbr026548.1	9.96569	30335.6	AVIQYDLK;GAGHEAPISQPER;QVAGWTQVYSDALSYATIR;TLVNGLAK;VLIYSGDQDSIIPLTSTR	1;0;0;1;1	3	4	0.2426	9816;21913;34392;34391;6024;32352;32350	-	2.99133e+06	175961	Protease	-	AT1G28110.2	56.154	extracellular
Pbr024987.1	2.62819	42487.2	ITFIESK	1	1	1	0.0179	6592	Pbr019892.1	0	0	other	-	AT5G12040.1	73.858	plastid
Pbr019964.1	30.6976	48316.1	DKISIIEQSALK;FTPLADVSQGGSFYGLDVVGISVGGK;IPAQSGSVVGSGNYIVSVGLGSPK;ISIIEQSALK;RVQVVYDVAGGK;SSGTGYLSFGK;VQVVYDVAGGK	1;1;1;1;1;1;1	7	11	0.1832	21815;21814;21813;37640;37639;35742;14474;20284;20283;14518;15579	-	5.59602e+07	2.94527e+06	Protease	-	AT5G10770.1	59.569	extracellular
Pbr031546.1	2.62819	34297.2	HAKNMLIAGPVLWLLGSIHNSCQIYER	1	1	1	0.0877	39392	Pbr013618.2	0	0	other	-	AT5G24130.1	60	plasma membrane
Pbr005785.1	4.38537	16744.4	NNAGFPHNIVFDEDEVPSGVDAGK	1	1	1	0.1446	37405	-	7.41053e+07	9.26316e+06	other	-	AT1G76100.2	65.896	-
Pbr001252.1	2.95213	41183.6	TDLPGVVEK	1	1	1	0.0237	10023	Pbr021220.1	400885	19089.8	Oxidoreductase	-	AT1G77120.1	83.554	cytosol
Pbr006132.1	2.62819	38536.4	FFPSEFGNDVDR;NLGVTLLYGNLYDHESLVK;VTILGDGNPK	0;1;0	1	1	0.1178	23788;23789;34570;11609	-	0	0	Oxidoreductase	-	AT4G39230.1	62.464	cytosol
Pbr012414.1	2.62819	33782.8	AGHPTYVLVR;AIFNKEDDIGTYTIR;ALGVNFVLGDLYDHESLVK;DKVVILGDGNPK;EDDIGTYTIR;FFPSEFGNDVDR;GDHTNFEIEPSFGVEATALYPDVK;ILFIGGTGYIGK;QIQEAAVPLNVILSISHAVFVK;SKVIENFK;VVILGDGNPK	1;0;0;0;0;0;0;0;0;0;0	1	2	0.4351	14825;14821;29398;29397;33936;33935;33937;19277;19278;17159;23788;23789;37964;18838;36516;10242;11567	-	1.26676e+07	666718	Oxidoreductase	-	AT4G39230.1	78.964	cytosol
Pbr005939.1	11.7229	35186.4	AGHPTFALVR;FFPSEFGNDVDR;FVVEASAK;ILIIGGTGYIGK;VTILGDGNPK	1;0;1;1;0	3	3	0.1635	13313;23788;23789;6920;17852;11609	-	1.8678e+06	93390.1	Oxidoreductase	-	AT1G75280.1	72.414	cytosol
Pbr000468.1	6.92677	44617.5	FSEYHNEQLQIK;IQLDWFK	1;1	2	2	0.0471	26078;9808	-	137493	13749.3	Esterase	-	AT1G28590.1	51.136	extracellular
Pbr010587.1	96.2975	136044	EQSEGTQNIVK;FIHYVNQDGR;FIYVEQAFFQR;FYTDSNGR;FYTDSNGRDFIER;GGPVDPTK;GGPVDPTKLVVELAPMEIR;GPLLDEVHQR;INSWIYQVTR;KFIYVEQAFFQR;KVTEMSLSANQER;LAHLYEIDEDK;LKLVYSGNDGK;LTQYINTGSLVTK;LVVELAPMEIR;LVYSGNDGK;QHVAYDYAK;QLEFFK;QMDKFIHYVNQDGR;SGPNTDSLADALAIAQHHDAVSGTEK;SLGSSAQIFADAFPK;SVGGSSIVDGQLELMVHR;TLSGYYMAAR;TLVIVVYNALGWK;TNHIMWTMGTDFK;VNALYSTPSIYTDAK;VTEMSLSANQER;YQYANTWFR	1;1;1;1;1;1;1;1;1;1;1;1;1;1;0;1;1;0;1;1;1;1;1;1;1;0;1;1	25	56	0.2243	18654;19118;24198;24197;24200;10078;27354;27365;4870;32921;32922;33203;16571;16570;20004;19986;19987;20037;26723;26722;25535;25198;25534;25197;21830;21829;21827;17527;17528;23979;19737;20150;9890;9907;14209;13613;13611;14208;5875;5874;5876;29551;29552;29314;37838;37837;26122;26124;31160;31161;15503;16078;24867;26993;26783;26992;26995;27674;27683;22614;22254;22257;19116	Pbr029848.1	1.65901e+08	2.67582e+06	Glycosidase	-	AT5G13980.1	68.079	extracellular
Pbr005128.2	11.1594	46452.1	AEDIVAIHTESGVR;AFHAAVSQLSQYETQGGAQLFVPAGK;NALPEIK	1;1;1	3	6	0.1108	25275;25272;25273;25274;38299;5213	-	8.18761e+06	454867	Glycosidase	-	AT3G61490.4	67.177	-
Pbr000137.1	7.3375	32744.9	GGTSIIAFVK;ITSFLDPDGWK	1;1	2	2	0.0719	11018;19949	-	2.59091e+06	136364	other	-	AT1G11840.6	81.053	endoplasmic reticulum
Pbr032984.1	2.62819	70849.6	LGALELGK	1	1	1	0.0126	5584	-	633405	17119.1	other	-	AT5G48910.1	67.255	plastid
Pbr020883.1	14.7216	74012.5	HIETTLTR;IAGLEVLR;IPAVQELVR;IVDWLAADFK;QFAAEEISAQVLR	1;1;1;1;1	5	5	0.0691	10388;7567;11931;17037;24550	Pbr026580.1	3.63722e+06	101034	other	-	AT4G24280.1	87.299	plastid
Pbr026397.1	2.95213	78580.1	APQVLTEVR;EHFSSYPNQVIVTK;LVDDGKYVEATEAAVK	1;0;0	1	1	0.0552	11582;27776;28685	-	856310	20885.6	Glycosidase	-	AT4G34260.1	64.958	extracellular
Pbr037494.1	21.5198	93826	APEVLTEVRK;AVDYTLVK;EHFSSYPNQVIVTK;ELDLDTATAR;EVFSAILSAAEILGK;IHYSVGDVEYTR;LVDDGKYVEATEAAVK;VGTQVANLQGIWSK	1;1;0;1;1;1;0;1	6	6	0.1176	15827;8691;27776;14547;26286;23986;28685;25359	Pbr037496.1	3.69207e+06	75348.3	Glycosidase	-	AT4G34260.1	61.827	extracellular
Pbr026405.1	2.65777	12913.8	VADAHAISDAANK	1	1	1	0.1083	20065	Pbr029408.1	205979	34329.8	other	-	AT4G33010.1	70.27	mitochondrion
Pbr006233.1	7.3375	42190.9	LGSESGFLDR;LIFTNALYFK	1;1	2	2	0.0518	13725;18553	-	620852	24834.1	other	-	AT1G47710.2	60.513	-
Pbr039159.1	2.17961	25554.4	GIGAAQEDEAR	1	1	1	0.0476	14963	-	41461.3	2591.33	other	-	AT1G10370.1	67.841	cytosol
Pbr041806.1	2.38868	55525	LADYFK	1	1	1	0.012	4537	Pbr005770.1	249533	12476.6	Oxidoreductase	-	AT1G76160.1	74	extracellular
Pbr029622.1	3.07351	24150.7	VLDIYEER	1	1	1	0.0388	12276	Pbr002369.1;Pbr029621.1	1.63814e+06	163814	other	-	AT2G30860.1	53.555	cytosol
Pbr013898.2	5.28596	69297.5	EAAQIIIK;SLLQLDFR	1;1	2	2	0.025	7972;10987	-	155359	4854.97	other	-	AT5G51820.1	72.63	plastid
Pbr007992.1	2.95213	43783.5	QLFVNTLQEK	1	1	1	0.0253	18282	-	778706	33856.8	other	-	AT4G31990.3	47.342	plastid
Pbr038163.1	13.7419	23653.4	ILGSFVTFLK;SKDPSDGSEQALLTELK;TPPEFASVGSK;YTELLFSR	1;1;1;1	4	5	0.216	15265;30328;30329;15063;12031	-	2.73334e+06	151852	other	-	AT1G75270.1	69.953	cytosol
Pbr000325.1	11.4285	67241.6	MYLYFYER;TPDLFFGHEYR;TRPAAHLVTDEYLAK	1;1;1	3	5	0.0567	17212;17706;22632;22630;28300	Pbr000322.1	3.25143e+06	112118	Oxidoreductase	-	-	-	-
Pbr010565.1	18.4421	15235.8	DPYSSGGVLEDISR;FASNIIFSNGLR;FASNIIFSNGLRDPYSSGGVLEDISR;KTEVHIIK;TEVHIIK;WVTTYFGGHDIK	1;0;1;1;1;1	5	9	0.3407	25220;21668;21670;21647;38687;38688;38686;10322;6636;6637;23650;23649	-	1.32416e+07	1.32416e+06	Esterase	-	AT5G22860.1	54.135	extracellular
Pbr001677.1	2.70239	52433.3	IFACVFVLFGFGFIDILLSGVVNFVLDLQENMILTGIQMGQTSRNHR	1	1	1	0.1009	40889	-	0	0	other	-	AT4G01840.1	69.252	vacuole
Pbr040265.3	2.1656	54431	LGLQVIAK	1	1	1	0.0153	6685	-	0	0	other	-	AT5G47720.4	80.244	peroxisome
Pbr005618.1	2.0601	13579.5	IISLAPEVL	1	1	1	0.0732	9946	-	0	0	other	-	ATCG00780.1	54.032	plastid
Pbr035888.1	2.47748	39362.3	REDLFITSK	1	1	1	0.0256	14685	-	1.39655e+06	53713.5	Oxidoreductase	-	AT2G37770.2	76.431	peroxisome
Pbr029028.1	2.5414	49396.8	QTVAVGVIK	1	1	1	0.0201	8862	Pbr034452.1;Pbr029031.1;Pbr030904.1;Pbr034447.1	0	0	other	-	AT5G60390.2	96.136	cytosol
Pbr012488.1	11.4731	22192.5	AGIALNDNFVK;LVSWYDNEWGYSSR;VLPALNGK	1;1;1	3	3	0.165	16510;29481;5883	-	1.54721e+07	910122	Oxidoreductase	-	AT3G04120.1	88	nucleus,cytosol
Pbr009565.3	2.70239	74760.1	LSAAVAGNR	1	1	1	0.0134	7182	-	1.25068e+06	41689.3	Glycosidase	-	AT5G05460.1	51.256	vacuole
Pbr021484.1	2.08377	35059.2	LLDQVEK	1	1	1	0.0236	6776	Pbr027927.1	1.04369e+06	52184.3	other	-	AT1G77290.1	57.718	plasma membrane
Pbr011557.1	13.452	143327	DSVVSLGGPSWTVQLGR;ELVALSGSHTTGQAR;MGASLLR;TAPPNTNSLR	1;1;1;1	4	6	0.0373	29428;25883;25882;4358;4742;13361	-	2.01785e+07	272682	other	-	AT1G06950.1	68.482	plastid
Pbr036473.1	7.72935	52914.5	FTPLTTLSR;LPATAYTALR;LQVVYDVAGGK;RLQVVYDVAGGK;SFTVGFFASEK	1;0;0;0;1	2	2	0.0845	12253;13592;13593;13596;13591;13594;13597;13589;13600;13599;13590;16096;16098;16097;16099;16100;16094;16101;20703;20705;20701;18268	-	2.02915e+06	96626.1	Protease	-	AT5G10770.1	55.452	extracellular
Pbr036468.1	23.0422	46656.9	DDSSFGIIGNVQQK;GIAGLIGLDR;ISLVEQTAQK;ISLVEQTAQKYNR;LPATAYTALR;LPATAYTALRDAFR;LQVVYDVAGGK;RLQVVYDVAGGK;SKISLVEQTAQK	1;1;1;1;0;1;0;0;1	6	19	0.1467	25515;25514;10782;10781;10788;10783;10784;10786;10790;10791;10777;10780;10787;14978;26319;26320;13592;13593;13596;13591;13594;13597;13589;13600;13599;13590;26575;16096;16098;16097;16099;16100;16094;16101;20703;20705;20701;21419;21421	-	3.46909e+08	2.16818e+07	Protease	-	AT5G10770.1	55.814	extracellular
Pbr019962.1	4.38537	10447.2	DDSSVGIIGNVQQK;LQVVYDVAGGK;RLQVVYDVAGGK	1;0;0	1	1	0.26	24480;16096;16098;16097;16099;16100;16094;16101;20703;20705;20701	-	409520	81903.9	Protease	-	AT5G10770.1	55.446	extracellular
Pbr036857.1	2.65777	51858.7	VSTEVDAR	1	1	1	0.0169	7729	Pbr036851.1	6.198e+06	258250	other	-	AT1G12230.2	67.018	plastid
Pbr007996.1	7.08776	54708.5	AFLPGSLVDVRPVR;QLGEDPWVAIAK	1;1	2	2	0.0524	25869;21267	-	841034	26282.3	other	-	AT5G30510.1	30.315	plastid
Pbr034762.1	15.1462	20516.3	EVDYLLR;EVDYLLRK;FETLSYLPPLSSESLAK;IIGFDNVR;KFETLSYLPPLSSESLAK	1;1;1;1;1	5	5	0.1858	8663;12254;31149;9374;32812	-	3.52638e+06	235092	other	-	AT5G38430.1	75	plastid
Pbr002147.1	15.131	40955.6	EATVQLRK;GGIFASLLPK;VLPSAAFTYVDIYSVK;VNWDGVHYTEAANK;YSLYKEPK	1;1;1;1;1	5	6	0.1505	9692;11305;29642;29641;27081;12003	-	3.31598e+06	207249	Esterase	-	AT3G26430.1	55.932	extracellular
Pbr007477.1	5.05229	55682.2	LVPLNIDIR;MWDPSLEGK	1;1	2	2	0.0368	12747;13638	-	238795	10854.3	Protease	-	AT1G09890.3	67.021	-
Pbr024115.1	2.95213	82589.2	IPTFVVAR	1	1	1	0.0109	8499	Pbr005773.1	123073	2862.16	Protease	-	AT1G76140.1	77.793	mitochondrion
Pbr017552.1	2.51089	80338.1	LAAAIQK	1	1	1	0.0099	3654	Pbr015780.1;Pbr041620.1	1.04513e+06	36039	other	-	AT5G51600.1	62.963	cytosol
Pbr015997.1	4.38537	16529.5	NIIHGSDSAEGAR	1	1	1	0.0878	21246	-	0	0	other	-	AT4G09320.1	83.784	cytosol
Pbr022326.1	2.95213	32751.1	ALQADPTLAAGLIR	1	1	1	0.0465	23340	-	0	0	Oxidoreductase	-	AT4G33420.2	77.258	-
Pbr007723.1	13.6975	84575.8	AGISVIQIDEAALR;FALESFWDGK;GVTAYGFDLVR;IIEVNALAK;IPSTDEIADR;ISEEEYVK;NIWANDLSASLSTLK;SWLAFAAQK;TFSLLSLLPK;TLEGIVGK;YGAGIGPGVYDIHSPR;YLFAGVVDGR	0;0;0;1;0;0;1;0;0;1;0;1	4	5	0.1699	24389;17675;17617;10395;14967;11129;27561;27562;11844;15046;6055;27920;27921;14286	-	1.54318e+06	32833.6	other	-	AT5G17920.1	89.556	cytosol
Pbr016887.1	11.4731	84613.8	AGISVIQIDEAALR;ALGVDTVPVLVGPVSYLLLSKPAK;FALESFWDGK;GVTAYGFDLVR;IPSTDEIADR;ISEEEYVK;IVEVNALAK;SWLAFAAQK;TFSLLSLLPK;YGAGIGPGVYDIHSPR;YLFAGLVDGR	0;1;0;0;0;0;1;0;0;0;1	3	3	0.1712	24389;36882;17675;17617;14967;11129;9999;11844;15046;27920;27921;14751	-	6.70773e+07	1.4582e+06	other	-	AT5G17920.1	89.687	cytosol
Pbr005622.1	11.2816	22153.9	DAQSALTVSETTFGR;DFNEALVHQVVVAYAAGAR;SILSELVR	1;1;1	3	4	0.209	26795;33094;33093;8935	-	947092	78924.3	other	-	AT2G20060.1	38.636	mitochondrion
Pbr032084.1	2.62819	84993.6	AVEYFIK	1	1	1	0.0093	7522	Pbr003112.1	217051	4718.51	other	-	AT2G11000.1	60.87	nucleus
Pbr034833.1	11.4731	40370.7	EGQSIGVIPDGIDK;LVYTNDAGEIVK;LYSIASSALGDFGDSK	1;1;1	3	3	0.1157	23745;21138;27524	-	1.63258e+06	60466	Oxidoreductase	-	AT5G66190.1	86.301	plastid
Pbr005614.1	4.38537	17563.3	AVLEVAGVHNVLAK	1	1	3	0.0843	23576;23575;23578	-	596032	42573.7	other	-	AT2G33800.1	46.154	plastid
Pbr030328.2	29.005	62558.3	DIIPLLEK;GILNVAAIK;LADAVGLTLGPR;LGLLSVTSGANPVSIK;LSGGVAVIK;LVVEFENAR;NVVLDEYGSPK;VGAATETELEDR;VLVTDQK	1;1;1;1;1;1;1;1;1	9	9	0.1587	9577;8357;17182;26418;6756;13584;18300;20273;5640	Pbr008370.1;Pbr018987.1	3.38946e+06	102711	other	-	AT2G28000.1	85.714	plastid
Pbr042395.2	2.62819	66630.3	AITQAVLDNK	1	1	1	0.0162	13447	-	0	0	Glycosidase	-	AT5G17530.4	70.807	-
Pbr034127.1	2.51089	37556.4	NVLTSSSPNLQPSATTDATDVQGSPNER	1	1	1	0.0828	38950	-	0	0	other	-	AT5G27220.1	27.181	nucleus
Pbr015038.1	2.57894	80933	VVAIIAEGVPESDTK	1	1	1	0.0202	25904	Pbr037078.1;Pbr026777.1	0	0	other	-	AT3G06650.2	86.308	-
Pbr028502.1	9.55496	60754	IIFDAIEK;LDQLLLLLK;YLVEPPEIDR	1;1;1	3	3	0.0483	9791;13317;18574	-	1.41492e+06	42876.4	other	-	AT1G09780.1	84.755	cytosol
Pbr041976.1	4.38537	39023.2	IDYHYR;YNDPLIYITENGVSELNNPK	0;1	1	2	0.0758	7418;35945;35944	-	157025	9236.75	Glycosidase	-	AT2G44480.3	40.281	-
Pbr021231.1	6.29611	19816	MIAPVIDELAK;SIPTVLFFK	1;1	2	2	0.1099	18165;12704	Pbr007051.1	595672	66185.8	Oxidoreductase	-	AT4G03520.1	49.669	plastid
Pbr038502.1	2.70239	28979.9	DNLTVDATTGR	1	1	1	0.0407	16529	Pbr017623.1	2.87983e+07	2.05702e+06	Esterase	-	AT3G02870.1	77.903	cytosol
Pbr004628.1	2.51089	76790.5	ELSDWMNWLK;GILQAAVQGELWR;GYAPEFTK;TEIGFSGWR	0;0;1;0	1	1	0.0589	21607;21126;24038;24037;24039;8780;12723	-	95232.5	2645.35	Glycosidase	-	AT4G25000.1	62.657	extracellular
Pbr012834.1	2.08377	50416.6	LLNVEK	1	1	1	0.0136	3677	-	811587	26180.2	Protease	-	AT5G64760.1	81.038	nucleus,cytosol
Pbr015992.1	2.70239	30559.7	VLFYTGK	1	1	1	0.0257	6302	-	372395	21905.6	other	-	AT2G45030.1	79.608	mitochondrion
Pbr004289.1	50.9415	84604.7	AISNNFATLMR;DVCTSENQELAR;ESLDRIDLLLPGQQTLLVTEVAK;GQETPGEDPVLSSK;HYTAYDVDNWK;IAASADATILVMGADQSIER;IAASADATILVMGADQSIERESLDR;IDLLLPGQQTLLVTEVAK;IDLLLPGQQTLLVTEVAKAAK;IGFLVNNAGSVSR;LGFFDGDPSDKPYGK;LPMTWYPQSYVDK;LTLPEKIGFLVNNAGSVSR;NSPGSLPLSPTAIQSLAVIGPNANVQK;QDLDDTFQPPFK;QGIVLLK;VPMTNMNMRPDPSNGYPGR;YEWWSEALHGVSYVGPGTK;YGSGYVR;YHFNAVVTK	0;0;1;1;0;1;1;1;1;1;1;0;1;1;1;0;1;0;0;0	12	66	0.3082	19244;19265;18802;18825;18826;19264;23597;37534;37531;37532;37533;37535;24110;24112;23366;23365;33128;33124;33415;33413;33126;33130;33125;33139;33129;33119;33133;33117;33122;33127;33142;33411;33132;33134;33131;33137;33135;33140;33141;33136;33138;33408;33409;33407;33412;33120;33118;33406;37940;32002;32001;32003;35184;21549;21513;21517;21516;21518;21550;21514;21519;21515;27673;27672;27469;27682;328…	-	7.82507e+07	1.90855e+06	Glycosidase	-	AT5G64570.1	73.794	extracellular
Pbr000293.1	2.65777	38164	LTIQAAGLR	1	1	1	0.0253	9642	-	1.23594e+06	58854.3	Oxidoreductase	-	AT4G21580.1	76.161	peroxisome
Pbr006180.1	5.16959	168051	AYNGNLIAHLR;LDTNTNIK;LLQSTSIQK;SMVGTPLMPGK	0;1;1;0	2	2	0.0257	18922;18955;18956;18954;8984;11740;16117	-	1.37235e+07	163375	Glycosidase	-	AT2G16230.1	64.795	extracellular
Pbr034536.1	2.5414	46321	VVVANLEK	1	1	1	0.0188	7597	Pbr010741.1	3.05267e+06	218048	Esterase	-	AT5G63140.1	63.402	extracellular
Pbr026866.1	2.15124	63134.3	NAEIALEEIWDLK	1	1	1	0.0235	26225	Pbr026880.1	608594	20286.5	other	-	AT5G43120.2	51.391	-
Pbr017300.1	4.38537	70859.3	LPGVGLLGSVPPNTLGR	1	1	2	0.0262	27750;27751	-	1.01243e+06	28123.2	other	-	AT5G58300.1	68.553	plasma membrane
Pbr006912.1	53.849	30647.6	AGAPNVEIVVSESGWPSEGGNQATPENAATFYQNLIK;AGNADEKHFGIFTPNK;AIETYLFAMFDENLK;GSNIELTVTILNNELQALNDAAAATAWVQK;HFGIFTPNK;HVTSTTGTPK;IYEPNEATLQALR;MRIYEPNEATLQALR;NVQPYSADVK;NVQPYSADVKFK;RIYEPNEATLQALR;YIAVGNEVRPGAAEVGFLLPAIQNIHSAIVAANLQGQIK;YPSLFDALLDAQYAALEK	1;1;1;1;1;1;1;1;1;1;1;1;1	13	59	0.6761	40290;40292;29273;29275;29272;29261;29260;30156;30159;30390;30392;30154;30158;39442;13007;13044;13045;12027;25723;25725;25727;25720;25728;25731;25722;25719;25724;25717;25721;25733;25747;25732;25714;25726;30395;30396;15110;15146;15103;15102;15145;15114;15109;15113;23027;23026;28133;28134;40421;40424;40426;40423;40422;33067;33066;33068;33065;33063;33064	-	3.86138e+07	4.29042e+06	Glycosidase	-	AT4G16260.1	53.873	extracellular
Pbr027207.1	2.62819	36621.9	AASFNIIPSSTGAAK;DAPMFVVGVNEK;FGIVEGLMTTVHSITATQK;KVIISAPSK;VGINGFGR;VPTVDVSVVDLTVR	0;0;0;0;1;0	1	2	0.2271	23906;21129;20719;33149;9645;6143;6146;25327	-	1.0324e+06	49162	Oxidoreductase	-	AT3G04120.1	82.831	nucleus,cytosol
Pbr036263.1	15.667	36994.3	AASFNIIPSSTGAAK;AGIALNDKFVK;DAPMFVVGVNEK;FGIVEGLMTTVHSITATQK;IGINGFGR;KVIISAPSK;LEKPATYEQIK;LVSWYDNEWGYSTR;TLLFGEKPVAVFGIR;VPTVDVSVVDLTVR	0;1;0;0;0;0;1;1;1;0	4	7	0.3754	23906;16982;21129;20719;33149;6496;6520;9645;21094;21110;21093;21112;29679;27752;25327	-	1.77494e+06	77171.2	Oxidoreductase	-	AT1G13440.1	91.592	nucleus,cytosol
Pbr017536.1	2.12263	20310.7	YLQNEELK	1	1	1	0.0423	12275	Pbr015766.1;Pbr012754.1	1.29553e+06	215922	other	-	AT5G51545.1	48.718	plastid
Pbr038663.1	3.07351	24653.9	YNLVLEAVVTYTGELANQQVK	1	1	1	0.0955	36366	-	0	0	other	-	AT5G07360.1	52.133	extracellular
Pbr039736.1	2.47748	58444.9	GLVVPVIR	1	1	1	0.015	6979	-	0	0	Oxidoreductase	-	AT4G26910.1	77.083	mitochondrion
Pbr028990.2	7.72935	23856.2	LLLIGDSGVGK;LQIWDTAGQER	1;1	2	2	0.1019	13421;21001	Pbr028664.1;Pbr008846.1;Pbr009745.1;Pbr001366.1	670260	33513	other	-	AT5G59840.1	94.686	golgi
Pbr006059.2	2.62819	45213.2	IGINGFGR;VLPELNGK	0;1	1	2	0.0375	6496;6520;7557;7525	-	1.09103e+07	389655	Oxidoreductase	-	AT1G79530.1	80.186	plastid
Pbr034758.1	9.54918	34953.2	AIAIDFR;HQLVALADK;LHVAEIGSGPK	1;1;1	3	3	0.0863	5723;11078;14650	-	619868	36462.8	Esterase	-	AT3G51000.1	36.792	cytosol
Pbr029341.1	7.3375	27385.3	AADEQFDYLENALK;FQVFLSDVFK	1;1	2	3	0.1	27449;18541;18577	Pbr008275.1;Pbr023757.1	434020	28934.7	other	-	AT5G02790.1	69.737	cytosol
Pbr007522.1	3.34398	40069.1	IGYVGEFGK	1	1	1	0.0251	10360	-	1.2686e+06	70478	other	-	-	-	-
Pbr006129.1	2.29256	29496.2	HRTLMNVFDK	1	1	1	0.0368	19908	Pbr032046.1;Pbr005936.1;Pbr014341.1;Pbr020140.1	1.64794e+06	96937.9	other	-	AT1G19580.1	83.643	mitochondrion
Pbr014198.1	16.5001	18237.1	AVVVHSDPDDLGKGGHELSK;GVAVLGSSEGVK;QIPLTGPHSIIGR;VKGVAVLGSSEGVK	1;1;1;1	4	7	0.2655	33588;33586;14500;22410;22870;21372;21371	Pbr034143.1	5.25749e+06	525749	Oxidoreductase	-	AT1G08830.1	83.333	cytosol
Pbr029784.1	4.38537	53264.5	SGPVDAYLFSLIDEDAK;SIQPGNFER	1;0	1	1	0.053	30660;12584	-	0	0	Glycosidase	-	AT4G31140.1	67.957	plasma membrane
Pbr002646.1	11.6137	61460.3	AGPVDAYLFSLLDEDAK;DLMLEIVK;LFDADSGILNALSK;SIQPGNFER	1;1;1;0	3	3	0.0847	30447;10130;24595;12584	-	1.22881e+06	68267.1	Glycosidase	-	AT4G31140.1	68.602	plasma membrane
Pbr000321.4	38.0187	64863.4	DKLGGTDIEK;DPLFYSHHSNVDR;FDVFVNDDADSLAGK;GIEFAGNETVK;IKENLTTMYQQMVSK;KAQDEVLVIK;LLDLNYSGTDDDVDDPTR;MWSIYK;TDWLDTEFLFYDEKK;TRPAAQDVAKDPAYLAK;VPIPWLK	1;1;1;1;1;1;1;1;1;1;1	11	13	0.2338	13546;26834;27225;16602;30714;30716;15872;32953;6288;31965;31964;30297;6977	-	1.20883e+07	447716	Oxidoreductase	-	-	-	-
Pbr022774.1	2.08377	47232.1	VLIEYIK	1	1	1	0.0168	7764	Pbr042624.1	39179.7	1567.19	other	-	AT1G49820.1	76.01	cytosol
Pbr012564.1	2.36159	48589.5	TLLTVIEGR	1	1	1	0.0203	11276	Pbr026975.1;Pbr024458.1	70003.6	2916.82	other	-	AT5G40510.2	48.947	-
Pbr026082.1	15.9991	44591.4	AFSGILSNK;IWLSAMDDLMSK;NQMLNAVK;SEENPEFFNWNR;SLFPTTTK;TIAEAVGDWYFDR;TIAEAVGDWYFDRAEVK	1;0;0;1;1;0;1	4	6	0.1622	9471;23327;23685;23684;9368;26611;8259;26200;26201;32247;32246;32245	-	3.24435e+07	2.02772e+06	Esterase	-	AT3G05910.1	60.192	extracellular
Pbr041274.3	13.0599	61584.9	FMEPLTSR;GSDDLPMDHPR;NQDTYKEDSHGDQVYIVR;TVRPLDPSTVGSEVR	1;1;1;1	4	6	0.0939	10665;11127;19292;19291;34731;27232	-	1.0649e+07	463000	Esterase	-	AT4G13700.1	78.873	extracellular
Pbr012008.1	7.72935	17576	AFVLDADNLIPK;GDIEIKEEHVK;HAEILEGNGGPGTIK;ITFGEGSQYGYVK	0;1;1;0	2	3	0.3208	20982;20421;25199;25208;24224	-	240841	18526.3	other	-	AT1G24020.1	31.579	cytosol
Pbr040349.1	3.34398	17542	AFVLDADNLIPK;GDVEIKEEHVK;ITFGEGSQYGYVK	0;1;0	1	1	0.2264	20982;20070;24224	-	0	0	other	-	AT1G24020.1	32.895	cytosol
Pbr017329.1	2.70239	17541	VFEDNVLVR	1	1	1	0.0542	14092	-	246005	22364.1	Oxidoreductase	-	AT5G56260.4	76.647	-
Pbr021373.1	8.77075	89155.6	AGIFVVQAAGNTGPSPK;IPGIIIPSPEDSK	1;1	2	3	0.0361	27245;22293;22294	Pbr010030.1	889017	29633.9	Protease	-	AT4G20430.3	70.51	-
Pbr021391.1	2.07094	142136	IWLLTGDK	1	1	1	0.0064	9722	-	392899	6548.31	other	-	AT1G72700.2	58.387	-
Pbr032232.1	2.08377	47924.4	AANGIHFTR	1	1	1	0.0215	10870	Pbr032235.1	8.00095e+06	470644	other	-	AT1G33060.2	39.326	nucleus
Pbr006296.1	2.51089	26285.7	VPISILGAEIDR	1	1	1	0.0492	20081	Pbr031068.1;Pbr014737.1	59277.1	3486.89	Glycosidase	-	AT3G23600.1	71.967	cytosol
Pbr006469.1	4.38537	95445.7	INIGGGPLFFNK	1	1	1	0.0141	19913	-	89914.9	1729.13	other	-	AT3G51550.1	48.629	plasma membrane
Pbr019837.1	6.89626	117619	IIGVSVDSSGKPALR;VVTADLK	1;1	2	3	0.0204	25329;25328;4326	-	4.70058e+06	92168.3	other	-	AT4G33010.1	86.29	mitochondrion
Pbr022417.2	2.38868	102230	DLTDSTVLR	1	1	1	0.0098	11795	-	1.19343e+06	27123.4	other	-	AT1G36280.1	69.264	plastid
Pbr026758.1	2.1656	176900	TPIPVGK	1	1	1	0.0043	3598	-	585051	6802.92	Oxidoreductase	-	AT5G04140.2	81.367	plastid
Pbr015595.1	18.6638	52102.4	AATYFWPGSEVIK;ITPIVGLVEEGFK;ITPIVGLVEEGFKVEQK;TIFVGHGPQFER;VYLKEELPSR	1;1;1;1;1	5	5	0.1088	24703;23167;31195;22830;18696	-	2.21603e+06	130355	Esterase	-	AT4G29680.1	59.208	extracellular
Pbr017104.1	2.08377	41143	LSYNLLR	1	1	1	0.0192	7795	Pbr006571.1	53380.3	2135.21	other	-	AT5G27320.1	79.706	cytosol
Pbr015400.1	2.95213	29543.3	SYGVLIPDQGIALR	1	1	1	0.0515	25392	-	236246	13896.8	Oxidoreductase	-	AT5G06290.1	87.215	plastid
Pbr041091.1	2.38868	43426.2	DQVAAAMGIYGPR;FEETLYGSSR;LFSPGNLR;TTYVLAIK	0;0;1;0	1	1	0.0968	22258;21915;17348;8524;8694	-	2.51542e+06	109366	Esterase	-	AT3G55800.1	82.266	plastid
Pbr007987.1	2.08377	97933.1	YGADTVR	1	1	1	0.0081	5150	-	299789	5878.22	other	-	AT4G04350.1	40.157	plastid
Pbr011353.1	2.62819	42026.4	DQVAAAMGIYGPR;FEETLYGSSR;LLISMGEALR;TTYVLAIK	0;0;1;0	1	2	0.1051	22258;21915;17348;14503;14502;8694	-	288945	12562.8	Esterase	-	AT3G55800.1	81.658	plastid
Pbr042307.1	2.70239	72307.2	IAAHAADLAK	1	1	1	0.0153	10671	Pbr041366.1	0	0	other	-	AT2G29630.1	87.963	plastid
Pbr027566.1	6.83153	46648.9	AVLVDKDQNPK;SVLETIDELKK	1;1	2	2	0.0512	18456;19868	-	0	0	other	-	AT4G13360.1	74.3	mitochondrion
Pbr000805.1	30.6985	64686	AGDMFPLR;AGDMFPLRDFK;GFNGGYHYDGR;LVSDGYQK;LYFYQDPGTKPAER;NSYFSVSWQK;QGNGWVGDPR;SYTDPDLYATEK;TWELDVGALSSR	1;1;1;1;1;1;1;1;1	9	10	0.1525	9078;20879;18935;18936;8713;28295;19016;13902;23176;21503	-	1.58405e+07	546223	other	-	AT2G47010.1	58.836	extracellular
Pbr009320.1	2.5414	102111	VLLENLLR	1	1	1	0.0086	10375	-	291514	6337.26	other	-	AT2G05710.1	52.814	mitochondrion
Pbr040745.1	28.5012	62107.6	AGVYEETVR;AGVYEETVRVPLEK;ISLATDSLSR;IWAPPK;LEHGGPDPGFR;NVVFLGDGMGK;QLLPEKGEDNAVTAHGR;TDPAMTTGFVFR;TVITGSLK	1;1;1;1;1;0;1;1;1	8	9	0.1575	11887;26875;13089;3597;17141;16203;30589;30588;21746;6114	-	2.67766e+07	923331	other	-	AT5G09760.2	66.016	-
Pbr035676.1	20.8855	61789.7	AGVYEETVGVPLEK;AGVYEETVGVPLEKR;ISLATDGLSR;NVVFLGDGIGK;QLKPEKGENNAVTAQGR;RNVVFLGDGIGK;TLFYGEFGNSGAGSDLSQR;TVQEAVNAAPDNAGDKR;VSGGGSDQGFR	0;0;1;1;1;1;0;0;1	5	7	0.1761	25147;27742;27741;12161;15038;15037;30425;19869;19866;32736;32715;32713;29395;29394;13192	-	2.0877e+07	652406	other	-	AT5G09760.2	67.573	-
Pbr035446.1	2.0943	23068.2	HLVDLR	1	1	1	0.029	4454	Pbr033656.1	1.38567e+06	106590	other	-	-	-	-
Pbr005608.1	2.84297	14645.8	VVEPLITLAK	1	1	1	0.0775	13800	-	366937	45867.2	other	-	AT5G64650.1	47.368	mitochondrion
Pbr025060.1	5.6099	27150	FFPLYNYDVIK;QFMDTQFR	1;1	2	2	0.0779	23539;14010	-	929991	77499.3	other	-	AT2G23610.1	43.548	cytosol
Pbr032377.1	20.4936	27989.7	EAGTTVEVVAAQTK;ELAGQPDIDGFLVGGASLKPEFIDIIK;IIYGGSVNGANSK;LILGESNEFVADK;VASPAQAQEVHSELRK;VAYALSQGLK	1;1;1;1;1;0	5	5	0.3577	23207;38790;20001;23905;29325;12642	-	4.42905e+06	316360	other	-	AT3G55440.1	84.252	cytosol
Pbr020798.1	2.65777	27241.2	LILNESSEFVGDK;VAYALSQGLK	1;0	1	1	0.0906	24276;12642	-	2.82258e+07	2.17121e+06	other	-	AT3G55440.1	83.794	cytosol
Pbr012096.1	9.44002	57391.5	NVQDGSTTYR;SGSDHSVFYR;SISEAVDAAYK	1;1;1	3	3	0.0594	15747;16249;16223	-	745538	26626.3	Esterase	-	AT1G23200.1	56.955	extracellular
Pbr022689.1	6.29611	109443	INFVTWSPDGR;TLTPFGFQNEDR	1;1	2	2	0.0233	20306;23662	-	295626	5912.51	Esterase	-	AT2G47390.1	74.245	plastid
Pbr024070.1	20.3014	23523.4	LEESEAYSK;NDWFGHIGK;NPSDSTSSANTVYTETR;SYVEELK;SYVEELKK;TAGESSGSDAAIVYR	1;1;1;1;1;1	6	6	0.2749	12821;13464;30501;7452;11107;25013	-	1.08608e+07	835445	other	-	-	-	-
Pbr016458.1	2.65777	42567.1	DLATAFIK	1	1	1	0.0209	7790	Pbr026031.1;Pbr028046.1	54779.5	2191.18	Oxidoreductase	-	AT1G09340.2	85.879	-
Pbr037394.1	2.38868	106174	SLLTLTTVIR	1	1	1	0.0106	14987	-	0	0	other	-	AT3G43210.5	65.658	-
Pbr014605.1	11.0084	26204.2	ADFANAIKK;DSIVALGGPTYTVPLGR;GFDVINTIK;GLLHSDQQLFSGGSTDSQVNAYVSNPATFR;TAGPNANSLR;VVSCADILTVAAR	1;1;1;0;1;0	4	4	0.3534	10586;28824;11412;39472;39471;39473;39474;11232;22485	-	8.35807e+06	597005	Oxidoreductase	-	AT5G05340.1	61.508	extracellular
Pbr024546.1	2.62819	26350.6	SIFSLDSFVK	1	1	1	0.0424	15856	Pbr016672.1;Pbr024548.1	0	0	other	-	AT2G34570.1	42.073	nucleus
Pbr026129.1	2.12263	86081.8	AALEEAR	1	1	1	0.0092	4650	-	639466	13901.4	other	-	AT1G71820.2	81.421	cytosol
Pbr017187.1	32.4992	30729.5	AIETYLFALFDENLKGPEPVEK;GSNIELTVTILNNELSALNDAAAATAWVQK;HFGVFSPNK;MRMYEPNEATFQALR;MYEPNEATFQALR;NVQPFSADVR;YIAVGNEVHPGTAEAGFLLPAIQNIHSAIVAANLQGQIK;YPSLFDALLDAQYSALEK	1;1;1;1;1;1;1;1	8	11	0.5035	37382;37381;39400;12143;31218;26822;26615;26823;15506;40411;33354	-	3.18161e+07	3.97701e+06	Glycosidase	-	AT4G16260.1	54.577	extracellular
Pbr022959.1	5.33058	19788.2	EMPVVGGTGQLR;GSSISILGR;NPVMNNVR;YKGSSISILGR	1;0;1;0	2	2	0.1722	19403;8125;10111;17124	-	1.23209e+06	154011	other	-	AT3G13650.1	45.752	extracellular
Pbr008967.1	4.38537	43617.3	FSEIVSAGGK	1	1	1	0.0249	11072	Pbr026090.1;Pbr026096.1	1.44428e+06	60178.5	Oxidoreductase	-	AT3G63140.1	80.172	plastid
Pbr036940.1	2.1656	25411.2	EIALWFK	1	1	1	0.0304	8642	Pbr027203.1	0	0	other	-	AT5G63310.1	76	plastid
Pbr027955.1	39.927	64217.6	EENIDNVEWSDVGGSSNQPLTWYK;ELHAAIK;GEAWVNDQSIGR;IFDTMDKWQK;MQIYKEENIDNVEWSDVGGSSNQPLTWYK;SAEDIAFHVALFIAR;SEGLYASQGGPIILSQIENEYQNIEAAFHEK;TGSAYVITGYYDQAPLDEYGLLR;TNFSLGQLQEAYVFSEESAGR;YWVSFLTSK	1;1;1;1;1;1;1;1;1;1	10	16	0.2759	38516;38515;5164;21449;21295;21294;20848;39779;27951;27950;39783;39784;37608;37609;36228;15452	-	1.34874e+07	539498	Glycosidase	-	AT5G63800.1	63.357	extracellular
Pbr037046.1	4.38537	24221.3	TVSLSDLGIQISPSDTR	1	1	1	0.0791	29891	Pbr011725.1	0	0	other	-	AT4G04960.1	37.013	extracellular
Pbr005623.1	4.38537	22331.9	VTVQSLDVVR	1	1	1	0.0478	14946	-	1.585e+06	113214	other	-	AT3G17465.1	44.118	mitochondrion
Pbr022431.1	7.1392	71905.4	FELTGIPPAPR;LSKEEIER	1;1	2	2	0.029	17623;11331	Pbr022429.1;Pbr022430.1	2.00597e+06	54215.5	other	-	AT3G12580.1	87.976	cytosol
Pbr038169.1	4.38537	16836.9	VFDKDQNGFISAAELR	1	1	3	0.1074	30229;30235;30228	Pbr028327.2;Pbr038805.1	976876	108542	other	-	AT3G43810.2	100	-
Pbr032870.1	20.2439	41659.9	AGFAGDDAPR;AVFPSIVGRPR;GYSFTTTAER;IWHHTFYNELR;VAPEEHPVLLTEAPLNPK	1;1;1;1;1	5	6	0.1592	10542;17666;17668;15501;25658;32065	Pbr035825.1;Pbr020821.1;Pbr009366.1	1.79577e+06	74823.9	other	-	AT3G12110.1	97.09	cytosol
Pbr012392.1	7.3375	44857.5	VLDIQPTEIHQR;VPLYIGSVEEVEKLEK	1;1	2	2	0.0676	24230;30541	-	251001	13210.6	other	-	AT3G54050.1	88.172	plastid
Pbr014987.1	7.04314	54126.9	AIDNAEGLVK;IVSSTGALALQEIPK	1;1	2	2	0.0489	12068;25888	-	631210	18565	Oxidoreductase	-	AT3G17240.1	85.686	mitochondrion
Pbr030923.2	2.21168	44917.1	FMQSLVSK	1	1	1	0.02	9961	-	160168	7627.07	Esterase	-	AT3G07130.2	63.636	-
Pbr034239.4	10.4317	64525.2	EVFAASEISGEK;SVDILGLGTGAEVEK;TIEVNNTDAEGR	1;1;1	3	3	0.0633	19647;25090;21057	-	1.06981e+06	30565.9	Protease	-	AT4G30920.1	71.838	plastid
Pbr005183.1	4.38537	41086.7	DVPLFLSYGGR	1	1	1	0.0294	18382	Pbr005184.1;Pbr005185.1	0	0	Esterase	-	AT5G14180.1	51.832	extracellular
Pbr000055.1	4.38537	22958.9	GDSQVVAGINYR	1	1	1	0.0585	19950	-	413781	34481.7	other	-	AT5G47550.1	46.667	extracellular
Pbr038305.1	7.72935	82448.9	LDGGDSDFTLDR;LLVIVLAPR	1;1	2	2	0.0276	20820;11046	-	5.62628e+06	160751	other	-	AT2G30710.1	70.67	golgi
Pbr018785.1	2.65777	54964.6	WTTFTNEMK	1	1	1	0.0186	16879	-	1.49138e+07	573608	Glycosidase	-	AT4G33820.1	50.307	extracellular
Pbr010117.2	16.4032	44761.6	DGVILLAYNTVSR;EQLPPGILGPIK;IWLQTYK;LPSEELLLFYK;SFDQIGR	1;1;1;1;1	5	5	0.125	23592;19486;9871;21983;6187	-	2.78781e+06	214447	Glycosidase	-	AT5G57700.3	76.375	plasma membrane,cytosol
Pbr027236.1	13.1561	31400.7	IQNAVSTAGLANQIK;IVVSESGWPSDGGDGQVTTK;IVVSESGWPSDGGDGQVTTKENAR;IYNSNLIK;LQDISSSQDSANDWVQNNVVNYNDVK;LYGPNHDALQALR	1;1;1;0;0;0	3	8	0.3028	25910;25927;25926;25929;25908;32894;32893;37174;10243;39125;39124;24680;24704;24681;24705	-	5.15081e+06	396217	Glycosidase	-	AT3G57270.1	58.392	extracellular
Pbr030175.1	19.9031	58094.8	DLINILEDAIR;IVNDGVTVAK;LADLVGVTLGPK;TNDLAGDGTTTSVVLAQGLIAEGVK;VVAAGANPVLITR	1;1;1;1;1	5	5	0.1296	20127;11679;17184;36834;20021	Pbr000768.2	762335	21781	other	-	AT3G13470.1	91.344	plastid
Pbr022732.1	2.62819	53874.2	VTWPGYR	1	1	1	0.0143	7780	Pbr013577.1;Pbr031522.1	5.1368e+06	171227	other	-	AT5G53370.2	70.961	-
Pbr036428.1	2.29256	11110.8	IASILGR	1	1	1	0.0722	3929	-	245653	30706.7	other	-	AT4G29480.1	70.652	mitochondrion
Pbr021161.1	12.1147	20407.3	AFLDATGGLWR;FGMMAAQFK;GGSPYGAGTYAGDGSR;QPSQLELEQAFHQGK	1;0;1;1	3	5	0.2656	17916;12561;13067;12089;24773;24772;29167;28916	Pbr027331.1	704418	70441.8	other	-	AT4G27270.1	89.063	plasma membrane
Pbr000229.1	23.1218	21414.8	AFFDATGGLWHK;FGMMAAQFK;GAQSVEGVEAK;GGSPYGAGTFAGDGTR;LAQEILK;LWQVPETLPAEILAK;SEVPVISPEQLAEADGIIFGFPTR	1;0;1;1;1;1;1	6	10	0.4631	21936;21935;12561;13067;12089;13515;24733;5987;6020;28690;28689;37655;37654	-	1.92487e+07	1.74988e+06	other	-	AT4G27270.1	79.31	plasma membrane
Pbr019806.1	22.4457	122075	ATLWVQSPNQR;ENSHLVNAEGDINEAGKR;EQYIGIANVQATDKDWTQLR;ESLGPHEPLSGR;LTDLLTR;SLSQSDLSTAVQNR;VFAAATER	1;1;1;1;1;1;1	7	8	0.0811	20503;32042;36331;19952;19951;6440;25489;7381	-	2.69798e+07	457285	Glycosidase	-	AT1G58370.2	70.562	-
Pbr033582.1	2.17961	41822.2	ALGGIITGSDRR	1	1	1	0.0308	18174	-	44691.3	3437.8	other	-	AT3G02720.1	76.667	cytosol
Pbr025845.1	17.5415	85755.4	DDLFNINAGIVK;GYAGEEQLAQALEGADVVIIPAGVPR;LFGVTTLDVVR;TQDGGTEVVEAK	1;1;1;1	4	4	0.0774	21067;37914;18285;18676	Pbr038232.1	3.9561e+06	101439	other	-	AT1G53240.1	87.46	mitochondrion
Pbr011434.1	16.6624	43583.8	AGAGSATLSMAYAAAR;ALEALKPELK;ANTFVAQK;DDLFNINAGIVR;FVESSLR;GVDVVVIPAGVPR	1;1;1;1;1;1	6	6	0.1598	24700;14792;7786;21865;6590;19939	-	4.05637e+06	162255	Oxidoreductase	-	AT3G47520.1	74.314	plastid
Pbr006343.1	10.9824	32277.1	GFLNSDQTLFTFPETR;LALANINSLR;SYEVVDEAK	1;1;1	3	4	0.1203	31034;31035;13893;12343	-	4.54682e+06	239306	Oxidoreductase	-	AT2G22420.1	75.874	extracellular
Pbr004900.1	4.38537	17175.1	PIGTLEVLLVEAK	1	1	1	0.0833	22646	-	0	0	other	-	AT1G63220.1	58.94	golgi,cytosol
Pbr026575.1	3.34398	44518.7	VLAHTQIR	1	1	1	0.0206	9500	Pbr020877.1;Pbr027550.1;Pbr032819.1	191340	7653.61	other	-	AT1G61580.1	89.119	cytosol
Pbr016333.1	21.039	45001.9	DLYEQLIAAR;FYGEVTQQMLK;GHSLESIK;HSDFPGSNNGTGLFQTIVGLK;IRDLYEQLIAAR;LDELIYVESHLSNISTK	1;1;1;1;1;1	6	7	0.1708	17452;21771;7550;34945;24533;24532;32136	Pbr041628.1	2.17994e+06	94780	other	-	AT1G32060.1	83.541	plastid
Pbr005620.1	2.5414	26398.4	VPLHTLR	1	1	1	0.0297	6551	-	1.00297e+06	66864.7	other	-	ATCG00800.1	41.014	plastid
Pbr004380.1	16.1082	29979.8	FVVVADETK;LQELFKEEGVEAK;QLGIPLSVLDDHPK;SGELKDVIGVPTSK	1;1;1;1	4	5	0.1786	11440;25764;25762;26010;23812	-	4.30723e+06	226696	other	-	AT3G04790.1	72.378	plastid
Pbr005621.1	2.1656	5480.93	LGEFAPTR	1	1	1	0.1633	8157	-	2.53754e+06	634384	other	-	ATCG00820.1	64	plastid
Pbr006539.1	2.44615	36105.3	NPAILNR	1	1	1	0.0204	5504	Pbr006537.1;Pbr006535.1;Pbr003978.1	430786	26924.2	other	-	AT1G08980.1	62.722	cytosol
Pbr034871.1	2.70239	50313.7	KVTLELGGK	1	1	1	0.0198	9698	-	471666	21439.4	Oxidoreductase	-	AT1G23800.1	79.95	mitochondrion
Pbr000812.1	5.34081	45111.6	ADLIAYGR;IFLANPDLPK	1;1	2	2	0.0444	7783;15369	Pbr000809.1;Pbr000820.1;Pbr000811.1;Pbr000808.1;Pbr000817.1;Pbr004236.1	164457	6578.28	Oxidoreductase	-	AT1G76690.1	75.668	peroxisome
Pbr005609.1	4.38537	36410.1	SLTEIKDVLASR	1	1	1	0.0365	21423	-	2.56835e+06	111667	other	-	ATCG00740.1	25.402	plastid
Pbr016606.1	7.04314	41968.9	LLVFTSK;VTFNNQEDTVTQQLNNGVR	1;1	2	2	0.0688	5787;34834	-	668989	31856.6	other	-	AT1G13680.1	62.662	extracellular
Pbr028534.1	4.38537	34269.7	AFADAVPSWDK;HVIGEDDQFIGKK;IIYGGSVNGGNSAELAK;IVVAYEPVWAIGTGK;KEDIDGFLVGGASLK	1;0;0;0;0	1	1	0.2205	17902;25048;27784;27076;26309	-	810118	36823.5	other	-	AT2G21170.3	81.132	-
Pbr041170.1	4.38537	42867.1	HVIGEDDQFIGKK;IIYGGSVNGGNSAELAK;IVVAYEPVWAIGTGK;KEDIDGFLVGGASLK;LEPDVDVVVAPPFLYLDQVK	0;0;0;0;1	1	1	0.2	25048;27784;27076;26309;35580	-	0	0	other	-	AT2G21170.3	78.033	-
Pbr009906.1	4.38537	33638.2	VISETNESWAK	1	1	1	0.0365	19526	-	2.44938e+06	136077	other	-	AT5G09650.1	75.163	plastid
Pbr012738.1	9.98216	71794.6	TVLFDSK;VLVDHSIVESYAQGGR;VYPTEAIYGAAR	1;1;1	3	4	0.0543	5835;29014;29013;20835	Pbr031750.1;Pbr017515.1	2.23921e+06	74640.4	Glycosidase	-	AT1G12240.1	56.615	vacuole
Pbr025676.1	17.5415	53294.4	KLHAVVGNAVTEGK;LTNTLSVSNR;LYETQTELFR;SLDYLFEGDVSSLK;TQDDFDVLIQR	1;0;1;1;1	4	4	0.1234	23636;14556;20502;26670;21937	-	1.92848e+06	77139.1	other	-	AT1G34060.1	55.088	extracellular
Pbr018101.1	14.6167	108515	ILLESAIR;LFVDYNEPQSER;LFVFDAATR;LLNGEVGPK;QVEIPFKPAR	1;1;1;1;1	5	5	0.0483	8860;25262;12355;9164;17235	-	822069	14422.3	other	-	AT2G05710.1	87.3	mitochondrion
Pbr038141.1	2.65777	6104.26	IFLENVIR	1	1	1	0.1509	11342	Pbr028212.1;Pbr023452.1;Pbr003005.1	28838.9	7209.73	other	-	AT5G59970.1	79.592	nucleus
Pbr015965.1	16.5001	31021.5	DSIVALGGLTYTVPLGR;ELVALSGSHTIGQAR;GLLHSDQQLFSGGSTDSQVNAYVSNPATFR;MGNLSPLTGTNGQIR;TAGANVNSLR;TDFANAMIK;VVSCADILTVAAR	1;1;0;0;1;1;0	4	19	0.3746	29058;29062;29061;29063;29060;29059;29064;26128;26129;26126;26127;39472;39471;39473;39474;26719;26721;11296;11295;11298;11324;11525;11962;11987;11963;22485	-	2.2588e+08	1.73754e+07	Oxidoreductase	-	AT5G05340.1	61.905	extracellular
Pbr034818.1	2.17961	49288.4	VVEALTR	1	1	1	0.0153	5297	-	4.94198e+06	170413	other	-	AT5G66120.2	82.687	plastid
Pbr018635.1	23.8376	48004.8	AISTSNAYNDQFR;IGTPEALDLR;SFDSLLDTLQEK;TIDSNVSEAEGIYSALEK;VDTLIDKLLEK;VTSVASFFVSR	1;1;1;1;1;1	6	7	0.1701	25069;13878;23022;31637;31636;20206;17685	-	2.73316e+06	105121	other	-	AT5G13420.1	79.505	plastid
Pbr005624.1	4.38537	11740.4	LIDQSTAEIVETAK	1	1	1	0.1359	25734	-	7.44399e+06	930498	other	-	AT3G13120.1	51.515	plastid
Pbr008288.1	4.38537	44729.1	AGHQTSAESWGTGR	1	1	1	0.0346	24122	-	0	0	other	-	AT3G09630.1	86.667	cytosol
Pbr034044.1	4.38537	21700.3	LLSSGFVESIK	1	1	1	0.0547	17101	Pbr032637.1	0	0	other	-	AT2G20690.1	77.202	plastid
Pbr006660.1	2.0601	46013.8	VDAANIR	1	1	1	0.0171	4632	-	744739	27582.9	Oxidoreductase	-	AT1G04420.1	77.473	plastid
Pbr000190.1	14.3511	43638.4	EGIPPDQQR;ESTLHLVLR;IQDKEGIPPDQQR;TLADYNIQK	1;1;1;1	4	8	0.0799	12347;13261;13260;25836;25833;25834;25832;13175	Pbr035452.1;Pbr001691.1;Pbr033619.1;Pbr008326.1;Pbr008327.1;Pbr005722.1;Pbr031857.1	7.81507e+06	223288	other	-	AT4G05320.2	100	cytosol
Pbr016499.1	2.5414	56088	QYNIEDPKNPK	1	1	1	0.0216	21839	-	937165	30231.1	Oxidoreductase	-	AT4G14040.1	77.495	cytosol
Pbr030647.2	11.7229	31665.7	DSTLIMQLLR;IISSIEQKEESR;SAQDIALAELAPTHPIR	1;1;1	3	4	0.1388	17391;23541;23542;30137	-	756634	36030.2	other	-	AT3G02520.2	84.727	-
Pbr026954.1	7.08776	93545.7	LVSLDLYR;VFSNSLTGPIPR	1;1	2	2	0.0233	10628;20228	-	1.97726e+06	56493.1	other	-	AT2G33500.1	42.706	nucleus
Pbr008471.1	2.65777	51843.3	VGSYLSR	1	1	1	0.0149	5155	-	228047	6910.52	other	-	AT5G17310.2	84.534	cytosol
Pbr034852.1	18.5544	16787.7	AHEQVPEPSIIK;ETIDAVDEVGK;SIDVLEGDGK;VSKETIDAVDEVGK;WSSVYEK	1;1;1;1;1	5	7	0.281	21898;21899;16959;12139;25125;25124;8331	-	4.0308e+07	2.6872e+06	other	-	AT1G24020.1	59.06	cytosol
Pbr004906.1	2.62819	50397.8	FENLDLEK	1	1	1	0.0181	11431	-	162332	6493.3	Oxidoreductase	-	AT3G63520.1	77.916	vacuole
Pbr039711.1	7.72935	19883.2	ASGASYSSVVK;STFQVAALPLDAK	1;1	2	2	0.1283	12827;22181	-	2.35257e+06	147036	other	-	AT3G20390.2	70.157	-
Pbr004627.1	2.15124	22948.5	ILAADADVYVASIDEK;NGIKPDSALR	0;1	1	1	0.1238	28445;28451;28446;28443;28444;28447;28439;28448;28449;28440;28450;13368	-	1.63522e+06	327044	Glycosidase	-	AT4G25000.1	62.857	extracellular
Pbr024522.1	4.38537	41162.2	EGILSIWDTADVIK	1	1	1	0.0363	26480	Pbr014370.1	182572	7607.18	other	-	AT1G66430.1	76.471	plastid
Pbr010851.1	9.85653	80786.1	ADLVNNLGTIAR;AILFVPK;LGIHEDSQNR	1;1;1	3	3	0.0413	19323;5302;16720	Pbr021522.1;Pbr018661.1	572577	13632.8	other	-	AT5G52640.1	91.013	cytosol
Pbr038759.1	4.38537	91991.8	VDDVINVSGHR	1	1	1	0.0132	18017	Pbr021917.1	442037	11946.9	other	-	AT5G36880.2	85.281	plastid
Pbr006528.1	39.3961	51289.6	DLASSGITHVWLPPSSQAASDEGYMPGR;DSGIQSVADIVINHR;ELSDWMNWLK;GILQAAVQGELWR;GNPDTGEDFGGAPDIDHK;GYAPEYTK;ILAADADVYVASIDEK;LYDLNTK;MDLGQLIPTNFQVSTSGK;NGIKPNSALR;TEIGFSGWR;VTAFDFTTK;WVESAGGR;YGNKDELK;YSDGKGNPDTGEDFGGAPDIDHK	1;1;0;0;1;1;0;1;1;1;0;1;1;1;1	11	24	0.3948	39108;39107;27405;27420;27403;27422;27421;27404;21607;21126;24038;24037;24039;30677;30676;9215;28445;28451;28446;28443;28444;28447;28439;28448;28449;28440;28450;7430;32018;31763;32014;31765;13342;13364;13343;12723;12065;12063;7287;10313;36613	-	1.8157e+08	7.56541e+06	Glycosidase	-	AT4G25000.1	64.394	extracellular
Pbr016853.1	33.2085	29521.7	DGLVSNPNDVNLPGPSFSVSQALR;DSVVLAGGPNYAAPTGR;FSQSFATAMLK;GVLQIDQELASDTSTAGIVSGFASNGVR;GYELIDEIKK;LSNFQGSGSPDPSMDPALVSK;RDGLVSNPNDVNLPGPSFSVSQALR;SAGPNLTVR	1;1;1;1;1;1;1;1	8	12	0.4368	37153;27708;18571;38607;38606;38610;38609;17947;17946;34593;37982;8849	-	1.53114e+07	1.1778e+06	Oxidoreductase	-	AT4G26010.2	58.088	-
Pbr033636.1	2.51089	39291.6	SGFSSVQVIQRPCPHPDVEPEEFRYMHYPKPNTYSR	1	1	1	0.1059	40590	-	0	0	other	-	AT2G15730.1	75.522	golgi
Pbr014346.1	2.0601	50296.9	KLEWYEK	1	1	1	0.0159	11105	Pbr000943.1	1.35405e+07	423141	other	-	AT5G66470.1	71.154	plastid
Pbr007478.1	12.0324	145287	DGPTLWEIGIPDR;DWFFAQVPR;LVEGDNIIYLTQPR;QYGLWER	1;1;1;1	4	4	0.0337	24702;16627;27532;9857	-	5.61e+06	73815.8	other	-	AT1G09890.3	71.061	-
Pbr039576.1	2.62819	16280.7	TPGPGAQSALR	1	1	1	0.0733	12793	Pbr007635.1;Pbr015356.1;Pbr005723.1	4.57499e+06	571874	other	-	AT3G52580.1	87.77	cytosol
Pbr007872.1	5.24469	37238.5	FDNIYYK;TASMVLSYSK	1;1	2	3	0.0501	10177;14486;13953	-	1.20279e+06	54672.3	Oxidoreductase	-	AT1G49570.1	64.214	extracellular
Pbr023502.1	2.70239	88246.6	QLDDQCIEGFMLNAK	1	1	1	0.0186	29813	-	0	0	other	-	AT2G13620.1	39.925	vacuole
Pbr015084.1	22.6078	48033.7	AAALNIVPTSTGAAK;AVSLVLPQLK;GADIPTYVVGVNEK;GISAEDVNAAFR;IVDNETISVDGKPVK;KVIITAPAK;VIITAPAK;VVDLAHLVASK	0;1;1;1;1;1;1;1	7	9	0.1903	22742;13271;24546;19144;27247;27246;9579;5918;16187;16188	Pbr001188.1	6.55894e+06	198756	Oxidoreductase	-	AT1G42970.1	87.417	plastid
Pbr038761.1	29.7748	42892.4	AAALNIVPTSTGAAK;AVALVLPSLK;KTFAEEVNAAFR;KVLITAPGK;NPIDLPWK;TFAEEVNAAFR;VLITAPGK;VPTPNVSVVDLVVQVTK;VPTPNVSVVDLVVQVTKK	0;1;1;1;1;1;1;1;1	8	12	0.1762	22742;11537;22659;22658;9174;10712;10713;19263;5536;5535;29969;29970;31608	-	1.08354e+07	451473	Oxidoreductase	-	AT1G12900.5	87.901	-
Pbr004998.1	22.6449	73638.1	ADPTIQSFLSK;GVMLDTSR;IVEFGLEHAVR;LASEPGTGHLNPLNPK;TSALAESLWSGNR;TVVYWEDVLLDDNVK	1;1;1;1;1;1	6	8	0.1111	17919;8246;19733;19734;27709;27710;22926;30200	-	7.26169e+06	259346	other	-	AT1G05590.2	65.488	-
Pbr037268.1	4.82337	61753.6	FRQIADK;IGTPAMTTR	1;1	2	2	0.0286	7787;10211	-	2.75883e+06	81142.2	other	-	AT1G36370.1	76.481	cytosol
Pbr004200.1	2.62819	37610	LFNAVAAEDLIIK	1	1	1	0.0362	23500	Pbr033682.1	0	0	other	-	AT5G54770.1	79.444	plastid
Pbr040353.1	4.38537	17563.1	STEIIEGDGGVGTIK	1	1	1	0.0938	24853	-	1.78309e+06	137161	other	-	AT1G24020.1	33.333	cytosol
Pbr034643.1	8.77075	24322.4	ILAFITTLDLSSNSFSGK;LSGPLPEDIGR	1;1	2	2	0.1283	31522;16233	-	9.9573e+06	829775	other	-	AT5G48380.1	53.927	plasma membrane
Pbr012701.1	4.38537	33205.3	AVPVPASIDPTVAASLLLK	1	1	1	0.0611	30915	Pbr015715.1	0	0	Oxidoreductase	-	AT5G61510.1	79.1	cytosol
Pbr028486.1	9.99527	43687.8	ASGDPIMIK;GLDALLQDYAYR;GVTEKPYVER	1;1;1	3	4	0.0781	9755;23067;17036;17034	-	1.45007e+06	72503.4	other	-	AT3G08600.1	55.556	plasma membrane
Pbr021880.1	2.08377	54222.9	TLKLTK	1	1	1	0.0122	3474	-	0	0	other	-	AT5G23670.1	83.503	endoplasmic reticulum
Pbr013257.1	2.12263	27783.2	ASASSLRAISSLHFSNSIR	1	1	1	0.0751	32692	-	4.01071e+07	2.67381e+06	Oxidoreductase	-	AT1G13280.1	63.519	plastid
Pbr039832.1	2.95213	26219.1	ASLDFYSR	1	1	1	0.0339	10047	-	0	0	other	-	AT1G08110.4	80.214	plastid
Pbr019898.1	3.07351	64669.4	ELAEDGYSGVEVR	1	1	1	0.022	23644	Pbr024981.1;Pbr031689.1;Pbr041518.2	54826	1827.53	other	-	AT2G26350.1	67.787	peroxisome
Pbr004609.1	12.9857	27582.4	AFDLASKPEGTGTPTK;AGGLQDKEGGIR;ELLIGKDDELLK;LGNGNILVWK;QIIGGADDLYVGDIR;QIVLVGSMGGTDLNNPLNK;SDQYVAR;TGELVYKK	0;0;0;1;1;0;1;1	4	4	0.3882	27357;17716;22781;22782;14861;27113;32432;32251;6605;9499	-	2.05502e+06	120884	other	-	AT2G37660.1	83.534	plastid
Pbr033534.1	15.0669	34639.1	AFDLASKPEGTGTPTK;AGGLQDKEGGIR;ALFSQITTRF;ELLIGKDDELLK;LGDGNILVWK;LKETSDQFVAR;QIVLVGSMGGTDLNNPLNK;QSIGGADDIYIGDIR	0;0;1;0;1;1;0;1	4	6	0.3261	27357;17716;17197;22781;22782;14893;20347;20346;32432;32251;26909;26908	-	5.44692e+06	272346	other	-	AT2G37660.1	71.384	plastid
Pbr017519.1	2.17961	55482.8	GQAVALR	1	1	1	0.0141	3652	Pbr031754.1	3.40552e+07	1.21626e+06	Esterase	-	AT3G47400.1	61.765	extracellular
Pbr018192.1	23.7628	100531	EGLTVFR;INPQVASR;IWTPAQDVAK;NTSLEGLYK;SILSDLSLDKEFVAK;TATNMTEQFAALAALAQNPGK;VASSYNAEAR	1;1;1;1;1;1;1	7	8	0.0895	6173;7928;15390;11923;28011;34567;34566;13240	-	5.1517e+06	90380.7	Protease	-	AT1G63770.3	79.348	plastid

## Sheet: Sheet2
Location SUBAcon
extracellular,plasma membrane
extracellular
extracellular
extracellular
plasma membrane
extracellular
plasma membrane
plasma membrane
extracellular
extracellular
extracellular
extracellular
-
extracellular
extracellular
extracellular
extracellular
plasma membrane
extracellular
extracellular
extracellular
extracellular
extracellular
extracellular
extracellular
extracellular
extracellular
extracellular
plasma membrane
extracellular
plasma membrane
extracellular
plasma membrane
plasma membrane
plasma membrane
extracellular
extracellular,plasma membrane
extracellular
extracellular
extracellular
plasma membrane
plasma membrane
extracellular
extracellular
extracellular
extracellular
extracellular
extracellular
extracellular
extracellular
extracellular
extracellular
extracellular
extracellular
extracellular
extracellular
extracellular
extracellular
plasma membrane
extracellular
extracellular
plasma membrane
plasma membrane
extracellular
plasma membrane
extracellular
-
extracellular
extracellular
extracellular
plasma membrane
extracellular
extracellular
-
extracellular
extracellular
extracellular
extracellular
plasma membrane
plasma membrane
extracellular
extracellular
extracellular
extracellular
extracellular
plasma membrane
-
extracellular
extracellular
plasma membrane
plasma membrane
extracellular
extracellular
extracellular
extracellular
-
-
plasma membrane
extracellular
plasma membrane
-
extracellular
-
extracellular
extracellular
extracellular
extracellular
extracellular
extracellular
extracellular
extracellular
plasma membrane
plasma membrane
extracellular
plasma membrane
extracellular
extracellular
-
plasma membrane
extracellular
extracellular
plasma membrane
extracellular
extracellular
extracellular
extracellular
extracellular
plasma membrane
plasma membrane
plasma membrane
extracellular
extracellular
extracellular
extracellular
extracellular
extracellular
plasma membrane
extracellular
extracellular,plasma membrane
extracellular
-
extracellular
extracellular
extracellular
extracellular
extracellular
extracellular
extracellular
extracellular
extracellular
extracellular
extracellular
extracellular
extracellular
plasma membrane
extracellular
extracellular
extracellular
-
extracellular
extracellular
-
plasma membrane
extracellular
extracellular
extracellular
extracellular
extracellular
extracellular
extracellular
extracellular
extracellular
extracellular
extracellular
extracellular
extracellular
extracellular
extracellular
extracellular
extracellular
-
extracellular
extracellular
extracellular
-
extracellular
extracellular
extracellular
extracellular
extracellular
extracellular
extracellular
extracellular
extracellular
extracellular
extracellular
extracellular
extracellular
extracellular
extracellular
extracellular
extracellular
plasma membrane
plasma membrane
extracellular
extracellular
extracellular
extracellular
extracellular
plasma membrane
extracellular
plasma membrane
extracellular
extracellular
plasma membrane
extracellular
extracellular
