# Supplementary material for: Apoplastic proteomic reveals Colletotrichum fructicola effector CfXyn11A recognized by tobacco and suppressed by pear in the apoplast
Source: Mol Hortic. 2025 Jul 7;5:42. doi: 10.1186/s43897-025-00161-3 (PMC12232838; doi:10.1186/s43897-025-00161-3)
Supplement: Supplementary file 14 — Additional file 14: Table S3 RNA-seq read counts and mapping rates of samples. [file 43897_2025_161_MOESM14_ESM.xlsx]

## Sheet: Sheet1
Sample name	Clean reads	Error rate(%)	Q20(%)	Q30(%)	GC content(%)	Mapping rate(%)-Colletotrichum fructicola
BZ-1	92241160	0.02	99.02	96.34	55.83	0.9513
BZ-2	91409938	0.02	99.09	96.57	56.14	0.9554
BZ-3	68303552	0.02	99.05	96.41	55.89	0.9611
12hpi-1	54788052	0.03	97.79	94.04	52.78	0.4974
12hpi-2	66620640	0.03	97.64	93.67	51.45	0.4501
12hpi-3	57496488	0.03	96.82	91.72	53.05	0.5153
