# Supplementary material for: Apoplastic proteomic reveals Colletotrichum fructicola effector CfXyn11A recognized by tobacco and suppressed by pear in the apoplast
Source: Mol Hortic. 2025 Jul 7;5:42. doi: 10.1186/s43897-025-00161-3 (PMC12232838; doi:10.1186/s43897-025-00161-3)
Supplement: Supplementary file 15 — Additional file 15: Table S4 GO enrichment analysis of C. fructicola apoplastic proteins. [file 43897_2025_161_MOESM15_ESM.xlsx]

## Sheet: Sheet1
Class	GO_Name	GO_ID	GO_Level	P_value	EnrichmentScore	HitsGenesCountsInSelectedSet	HitsGenesCountsInBackground	AllGenesCountsInSelectedSet	AllGenesCountsInBackground	GenesOfSelectedSetInGOterm	corrected p-value(BH method)
Molecular function	hydrolase activity, acting on glycosyl bonds	GO:0016798	4	0	23.9951	17	91	27	3468	XP_031890784.1,XP_031889870.1,XP_031881858.1,XP_031891393.1,XP_031882321.1,XP_031890239.1,XP_031893606.1,XP_031893570.1,XP_031882422.1,XP_031881953.1,XP_031889324.1,XP_031876828.1,XP_031891346.1,XP_031889754.1,XP_031881984.1,XP_031885142.1,XP_031890469.1,	0
Molecular function	hydrolase activity, hydrolyzing O-glycosyl compounds	GO:0004553	5	0	27.2944	17	80	27	3468	XP_031890784.1,XP_031889870.1,XP_031881858.1,XP_031891393.1,XP_031882321.1,XP_031890239.1,XP_031893606.1,XP_031893570.1,XP_031882422.1,XP_031881953.1,XP_031889324.1,XP_031876828.1,XP_031891346.1,XP_031889754.1,XP_031881984.1,XP_031885142.1,XP_031890469.1,	0
Molecular function	hydrolase activity	GO:0016787	3	1.94842e-11	3.60711	23	819	27	3468	XP_031889060.1,XP_031890784.1,XP_031889870.1,XP_031881858.1,XP_031891393.1,XP_031882321.1,XP_031890239.1,XP_031893606.1,XP_031893570.1,XP_031882422.1,XP_031881953.1,XP_031889324.1,XP_031881870.1,XP_031890283.1,XP_031876828.1,XP_031891346.1,XP_031889754.1,XP_031886408.1,XP_031880984.1,XP_031881984.1,XP_031889962.1,XP_031885142.1,XP_031890469.1,	3.83189e-10
Molecular function	polygalacturonase activity	GO:0004650	6	1.06744e-09	80.2778	5	8	27	3468	XP_031891393.1,XP_031893606.1,XP_031881953.1,XP_031889324.1,XP_031885142.1,	1.57448e-08
Molecular function	catalytic activity	GO:0003824	2	3.99368e-07	1.72109	27	2015	27	3468	XP_031889060.1,XP_031890784.1,XP_031889870.1,XP_031881858.1,XP_031891393.1,XP_031882321.1,XP_031890239.1,XP_031893606.1,XP_031893570.1,XP_031882422.1,XP_031881953.1,XP_031889324.1,XP_031881870.1,XP_031884943.1,XP_031892836.1,XP_031890283.1,XP_031876828.1,XP_031891346.1,XP_031889754.1,XP_031886408.1,XP_031880984.1,XP_031885968.1,XP_031888387.1,XP_031881984.1,XP_031889962.1,XP_031885142.1,XP_031890…	4.71255e-06
Cellular component	extracellular region	GO:0005576	3	1.11022e-16	24.2968	18	114	25	3847	XP_031889060.1,XP_031881858.1,XP_031891393.1,XP_031882321.1,XP_031893606.1,XP_031889092.1,XP_031881953.1,XP_031889324.1,XP_031881870.1,XP_031884943.1,XP_031892836.1,XP_031876828.1,XP_031889754.1,XP_031886408.1,XP_031888387.1,XP_031881984.1,XP_031889962.1,XP_031885142.1,	6.77236e-15
Cellular component	cell surface	GO:0009986	3	6.06221e-08	17.9527	7	60	25	3847	XP_031884943.1,XP_031892836.1,XP_031890283.1,XP_031886408.1,XP_031880984.1,XP_031885968.1,XP_031888387.1,	1.84897e-06
Cellular component	anchored component of plasma membrane	GO:0046658	5	6.1427e-08	42.7444	5	18	25	3847	XP_031884943.1,XP_031892836.1,XP_031886408.1,XP_031885968.1,XP_031888387.1,	1.24902e-06
Cellular component	anchored component of membrane	GO:0031225	4	6.1427e-08	42.7444	5	18	25	3847	XP_031884943.1,XP_031892836.1,XP_031886408.1,XP_031885968.1,XP_031888387.1,	1.24902e-06
Cellular component	fungal-type cell wall	GO:0009277	5	7.92513e-05	10.6861	5	72	25	3847	XP_031884943.1,XP_031892836.1,XP_031886408.1,XP_031885968.1,XP_031888387.1,	0.000604291
Cellular component	cell wall	GO:0005618	4	9.64864e-05	10.2587	5	75	25	3847	XP_031884943.1,XP_031892836.1,XP_031886408.1,XP_031885968.1,XP_031888387.1,	0.000653964
Cellular component	external encapsulating structure	GO:0030312	3	0.000218247	8.64494	5	89	25	3847	XP_031884943.1,XP_031892836.1,XP_031886408.1,XP_031885968.1,XP_031888387.1,	0.00110942
Cellular component	intrinsic component of plasma membrane	GO:0031226	4	0.001053	6.1552	5	125	25	3847	XP_031884943.1,XP_031892836.1,XP_031886408.1,XP_031885968.1,XP_031888387.1,	0.004941
Cellular component	obsolete plasma membrane part	GO:0044459	0	0.00431899	4.47326	5	172	25	3847	XP_031884943.1,XP_031892836.1,XP_031886408.1,XP_031885968.1,XP_031888387.1,	0.0175639
Biological process	polysaccharide metabolic process	GO:0005976	5	0	21.4393	18	120	28	4002	XP_031889870.1,XP_031891393.1,XP_031882321.1,XP_031890239.1,XP_031893606.1,XP_031893570.1,XP_031882422.1,XP_031881953.1,XP_031889324.1,XP_031884943.1,XP_031892836.1,XP_031876828.1,XP_031889754.1,XP_031885968.1,XP_031888387.1,XP_031881984.1,XP_031885142.1,XP_031890469.1,	0
Biological process	polysaccharide catabolic process	GO:0000272	6	1.11022e-16	30.4602	13	61	28	4002	XP_031889870.1,XP_031891393.1,XP_031882321.1,XP_031893606.1,XP_031893570.1,XP_031882422.1,XP_031881953.1,XP_031889324.1,XP_031876828.1,XP_031889754.1,XP_031881984.1,XP_031885142.1,XP_031890469.1,	1.71529e-14
Biological process	carbohydrate metabolic process	GO:0005975	4	1.88738e-15	9.97176	18	258	28	4002	XP_031889870.1,XP_031891393.1,XP_031882321.1,XP_031890239.1,XP_031893606.1,XP_031893570.1,XP_031882422.1,XP_031881953.1,XP_031889324.1,XP_031884943.1,XP_031892836.1,XP_031876828.1,XP_031889754.1,XP_031885968.1,XP_031888387.1,XP_031881984.1,XP_031885142.1,XP_031890469.1,	1.944e-13
Biological process	carbohydrate catabolic process	GO:0016052	5	2.62568e-13	15.2301	13	122	28	4002	XP_031889870.1,XP_031891393.1,XP_031882321.1,XP_031893606.1,XP_031893570.1,XP_031882422.1,XP_031881953.1,XP_031889324.1,XP_031876828.1,XP_031889754.1,XP_031881984.1,XP_031885142.1,XP_031890469.1,	2.02834e-11
Biological process	macromolecule catabolic process	GO:0009057	5	1.00253e-12	6.21429	19	437	28	4002	XP_031889060.1,XP_031890784.1,XP_031889870.1,XP_031881858.1,XP_031891393.1,XP_031882321.1,XP_031893606.1,XP_031893570.1,XP_031882422.1,XP_031881953.1,XP_031889324.1,XP_031881870.1,XP_031876828.1,XP_031889754.1,XP_031886408.1,XP_031881984.1,XP_031889962.1,XP_031885142.1,XP_031890469.1,	6.19564e-11
Biological process	organic substance catabolic process	GO:1901575	4	2.36778e-11	4.36265	21	688	28	4002	XP_031889060.1,XP_031890784.1,XP_031889870.1,XP_031881858.1,XP_031891393.1,XP_031882321.1,XP_031893606.1,XP_031893570.1,XP_031882422.1,XP_031881953.1,XP_031889324.1,XP_031881870.1,XP_031890283.1,XP_031876828.1,XP_031889754.1,XP_031886408.1,XP_031880984.1,XP_031881984.1,XP_031889962.1,XP_031885142.1,XP_031890469.1,	1.21941e-09
Biological process	cell wall polysaccharide metabolic process	GO:0010383	7	5.00858e-11	23.3883	9	55	28	4002	XP_031889870.1,XP_031882321.1,XP_031890239.1,XP_031884943.1,XP_031892836.1,XP_031889754.1,XP_031885968.1,XP_031888387.1,XP_031890469.1,	2.21093e-09
Biological process	cellular polysaccharide metabolic process	GO:0044264	6	2.91793e-10	15.2052	10	94	28	4002	XP_031889870.1,XP_031882321.1,XP_031890239.1,XP_031884943.1,XP_031892836.1,XP_031889754.1,XP_031885968.1,XP_031888387.1,XP_031881984.1,XP_031890469.1,	1.12705e-08
Biological process	cell wall macromolecule metabolic process	GO:0044036	6	4.20136e-10	18.6429	9	69	28	4002	XP_031889870.1,XP_031882321.1,XP_031890239.1,XP_031884943.1,XP_031892836.1,XP_031889754.1,XP_031885968.1,XP_031888387.1,XP_031890469.1,	1.44247e-08
Biological process	catabolic process	GO:0009056	3	7.41274e-10	3.66484	21	819	28	4002	XP_031889060.1,XP_031890784.1,XP_031889870.1,XP_031881858.1,XP_031891393.1,XP_031882321.1,XP_031893606.1,XP_031893570.1,XP_031882422.1,XP_031881953.1,XP_031889324.1,XP_031881870.1,XP_031890283.1,XP_031876828.1,XP_031889754.1,XP_031886408.1,XP_031880984.1,XP_031881984.1,XP_031889962.1,XP_031885142.1,XP_031890469.1,	2.29054e-08
Biological process	galacturonan metabolic process	GO:0010393	6	1.69082e-09	45.1353	6	19	28	4002	XP_031891393.1,XP_031893606.1,XP_031881953.1,XP_031889324.1,XP_031876828.1,XP_031885142.1,	4.74966e-08
Biological process	pectin metabolic process	GO:0045488	7	1.69082e-09	45.1353	6	19	28	4002	XP_031891393.1,XP_031893606.1,XP_031881953.1,XP_031889324.1,XP_031876828.1,XP_031885142.1,	4.74966e-08
Biological process	pectin catabolic process	GO:0045490	8	1.69082e-09	45.1353	6	19	28	4002	XP_031891393.1,XP_031893606.1,XP_031881953.1,XP_031889324.1,XP_031876828.1,XP_031885142.1,	4.74966e-08
Biological process	drug catabolic process	GO:0042737	5	1.08337e-08	16.8151	8	68	28	4002	XP_031881858.1,XP_031891393.1,XP_031893606.1,XP_031881953.1,XP_031889324.1,XP_031890283.1,XP_031876828.1,XP_031885142.1,	2.39115e-07
Biological process	cellular catabolic process	GO:0044248	4	1.39666e-07	3.42116	18	752	28	4002	XP_031889060.1,XP_031890784.1,XP_031889870.1,XP_031881858.1,XP_031891393.1,XP_031882321.1,XP_031893606.1,XP_031881953.1,XP_031889324.1,XP_031881870.1,XP_031890283.1,XP_031876828.1,XP_031889754.1,XP_031880984.1,XP_031881984.1,XP_031889962.1,XP_031885142.1,XP_031890469.1,	2.87713e-06
Biological process	carbohydrate derivative catabolic process	GO:1901136	5	1.84921e-07	21.989	6	39	28	4002	XP_031890784.1,XP_031889870.1,XP_031881858.1,XP_031881870.1,XP_031890283.1,XP_031889962.1,	3.57129e-06
Biological process	cellular carbohydrate metabolic process	GO:0044262	5	2.22238e-07	7.72587	10	185	28	4002	XP_031889870.1,XP_031882321.1,XP_031890239.1,XP_031884943.1,XP_031892836.1,XP_031889754.1,XP_031885968.1,XP_031888387.1,XP_031881984.1,XP_031890469.1,	4.03949e-06
Biological process	cell wall organization or biogenesis	GO:0071554	3	2.33868e-07	7.68433	10	186	28	4002	XP_031889870.1,XP_031882321.1,XP_031890239.1,XP_031884943.1,XP_031892836.1,XP_031889754.1,XP_031886408.1,XP_031885968.1,XP_031888387.1,XP_031890469.1,	4.01474e-06
Biological process	drug metabolic process	GO:0017144	4	4.85714e-06	5.53987	10	258	28	4002	XP_031881858.1,XP_031891393.1,XP_031893606.1,XP_031881953.1,XP_031889324.1,XP_031884943.1,XP_031890283.1,XP_031876828.1,XP_031888387.1,XP_031885142.1,	7.89925e-05
Biological process	glucan metabolic process	GO:0044042	6	6.12209e-05	11.3435	5	63	28	4002	XP_031890239.1,XP_031893570.1,XP_031882422.1,XP_031892836.1,XP_031885968.1,	0.000727587
Biological process	organonitrogen compound catabolic process	GO:1901565	5	0.00073642	3.40306	9	378	28	4002	XP_031889060.1,XP_031890784.1,XP_031889870.1,XP_031881858.1,XP_031881870.1,XP_031890283.1,XP_031886408.1,XP_031880984.1,XP_031889962.1,	0.00494682
Biological process	macromolecule metabolic process	GO:0043170	4	0.000752637	1.53824	24	2230	28	4002	XP_031889060.1,XP_031890784.1,XP_031889870.1,XP_031881858.1,XP_031891393.1,XP_031882321.1,XP_031890239.1,XP_031893606.1,XP_031893570.1,XP_031882422.1,XP_031881953.1,XP_031889324.1,XP_031881870.1,XP_031884943.1,XP_031892836.1,XP_031876828.1,XP_031889754.1,XP_031886408.1,XP_031885968.1,XP_031888387.1,XP_031881984.1,XP_031889962.1,XP_031885142.1,XP_031890469.1,	0.00494819
Biological process	carbohydrate derivative metabolic process	GO:1901135	4	0.00122076	3.54003	8	323	28	4002	XP_031890784.1,XP_031889870.1,XP_031881858.1,XP_031881870.1,XP_031884943.1,XP_031890283.1,XP_031888387.1,XP_031889962.1,	0.00725416
Biological process	fungal-type cell wall organization	GO:0031505	7	0.00140806	5.8101	5	123	28	4002	XP_031884943.1,XP_031892836.1,XP_031886408.1,XP_031885968.1,XP_031888387.1,	0.00805723
Biological process	cell wall organization	GO:0071555	6	0.00151362	5.71714	5	125	28	4002	XP_031884943.1,XP_031892836.1,XP_031886408.1,XP_031885968.1,XP_031888387.1,	0.0085038
Biological process	external encapsulating structure organization	GO:0045229	5	0.00156855	5.67177	5	126	28	4002	XP_031884943.1,XP_031892836.1,XP_031886408.1,XP_031885968.1,XP_031888387.1,	0.00865505
Biological process	cellular macromolecule catabolic process	GO:0044265	6	0.00308667	3.06549	8	373	28	4002	XP_031889060.1,XP_031890784.1,XP_031889870.1,XP_031882321.1,XP_031881870.1,XP_031889754.1,XP_031889962.1,XP_031890469.1,	0.0136254
Biological process	fungal-type cell wall organization or biogenesis	GO:0071852	4	0.00434979	4.49461	5	159	28	4002	XP_031884943.1,XP_031892836.1,XP_031886408.1,XP_031885968.1,XP_031888387.1,	0.0186678
Biological process	organic substance metabolic process	GO:0071704	3	0.0146565	1.24452	26	2986	28	4002	XP_031889060.1,XP_031890784.1,XP_031889870.1,XP_031881858.1,XP_031891393.1,XP_031882321.1,XP_031890239.1,XP_031893606.1,XP_031893570.1,XP_031882422.1,XP_031881953.1,XP_031889324.1,XP_031881870.1,XP_031884943.1,XP_031892836.1,XP_031890283.1,XP_031876828.1,XP_031889754.1,XP_031886408.1,XP_031880984.1,XP_031885968.1,XP_031888387.1,XP_031881984.1,XP_031889962.1,XP_031885142.1,XP_031890469.1,	0.0448402
Biological process	primary metabolic process	GO:0044238	3	0.0158723	1.27342	25	2806	28	4002	XP_031889060.1,XP_031890784.1,XP_031889870.1,XP_031891393.1,XP_031882321.1,XP_031890239.1,XP_031893606.1,XP_031893570.1,XP_031882422.1,XP_031881953.1,XP_031889324.1,XP_031881870.1,XP_031884943.1,XP_031892836.1,XP_031890283.1,XP_031876828.1,XP_031889754.1,XP_031886408.1,XP_031880984.1,XP_031885968.1,XP_031888387.1,XP_031881984.1,XP_031889962.1,XP_031885142.1,XP_031890469.1,	0.0471591
Biological process	protein catabolic process	GO:0030163	6	0.028778	2.82468	5	253	28	4002	XP_031889060.1,XP_031890784.1,XP_031881870.1,XP_031886408.1,XP_031889962.1,	0.0747262
Biological process	multi-organism process	GO:0051704	2	0.0320904	2.42938	6	353	28	4002	XP_031885606.1,XP_031881870.1,XP_031892836.1,XP_031875679.1,XP_031885968.1,XP_031889962.1,	0.0826327
Biological process	metabolic process	GO:0008152	2	0.0412307	1.18348	26	3140	28	4002	XP_031889060.1,XP_031890784.1,XP_031889870.1,XP_031881858.1,XP_031891393.1,XP_031882321.1,XP_031890239.1,XP_031893606.1,XP_031893570.1,XP_031882422.1,XP_031881953.1,XP_031889324.1,XP_031881870.1,XP_031884943.1,XP_031892836.1,XP_031890283.1,XP_031876828.1,XP_031889754.1,XP_031886408.1,XP_031880984.1,XP_031885968.1,XP_031888387.1,XP_031881984.1,XP_031889962.1,XP_031885142.1,XP_031890469.1,	0.097254
