# Supplementary material for: Apoplastic proteomic reveals Colletotrichum fructicola effector CfXyn11A recognized by tobacco and suppressed by pear in the apoplast
Source: Mol Hortic. 2025 Jul 7;5:42. doi: 10.1186/s43897-025-00161-3 (PMC12232838; doi:10.1186/s43897-025-00161-3)
Supplement: Supplementary file 16 — Additional file 16: Table S5 Apoplastic proteins predicted by mass spectrometry analysis, obtained from total proteins immunoprecipitated after transient expression in N. benthamiana leaves, along with their orthologs identified in pear apoplastic fluid. [file 43897_2025_161_MOESM16_ESM.xlsx]

## Sheet: Sheet1
Predicted apoplastic protein interactors	PeptideSeqs	Homology in Pear	% identity	PeptideSeqs in pear apoplastic protein	Description
NbD046406.1	VGDTLVFNFATGAHDVAK	Pbr005667.1	64.762	n.d	n.d
NbD045884.1	GTDQVLNEVR	Pbr009423.1	69.836	n.d	n.d
NbD041666.1	TGDPLNFLK	Pbr042057.1	62.891	ALLDRMPNDANFLK;ASVLAEFLGNADQLVK;DLDIGASSTGAPSYEEGK;DNSVWAQAGATLGELYYR;EFPELGLQK;GGGGGSFGVIISYK;ISPSETPFPHR;KMIELGK;KSMGEDLFWAIK;KYGLAVDNVLDAQIVNVK;LFSYMTPFVSK;LKLVSVPEVVTIFR;LLGKEFPELGLQK;LLLQPVSSK;LVSVPEVVTIFR;LVSVPEVVTIFRVEK;MPNDANFLK;MPNDANFLKR;SMGEDLFWAIK;TAVDPENFFYNEQSIPILPR;TGLVFNPYGGEMSR;VDIKDNSVWAQAGATLGELYYR;WQEVAPTTDDGLFLR;YFNDNFDR;YGLAVDNVLDAQIVNVK	Oxidoreductase
NbD027449.1	SVEAPIALGCGIR; VITENFDSQAK	Pbr038133.1	57.752	GLQLSNGR	Protease/Aspartyl protease/pepsin
NbD022835.1	VASVAPFR; GPYTFLPNR	Pbr017366.1 (PbXIP1)	66.516	ALVVPVSK;DASTLQYTAR;FLFACAPTFLLQGLAAGVSGMAGLGR;ISLPSQFASAFSFDR;LYINPVSTASAFSQGDPSSEYFIQVNAINVNEK;NVDVSQSLIYTR;TDVNGVVFFGDGPYVFLPR;TFAICLSSSTR;TRISLPSQFASAFSFDR;VFGANSMVQVNDNVLCLGIVNGGENPR;VGPSVPSIDFVFQNNSTFWR	other
NbD012459.1	LISSFASK	Pbr002956.1	54.221	n.d	n.d
NbD008652.1	GTSLDLLLNR	Pbr042066.1	52.256	n.d	n.d
