# Supplementary material for: Apoplastic proteomic reveals Colletotrichum fructicola effector CfXyn11A recognized by tobacco and suppressed by pear in the apoplast
Source: Mol Hortic. 2025 Jul 7;5:42. doi: 10.1186/s43897-025-00161-3 (PMC12232838; doi:10.1186/s43897-025-00161-3)
Supplement: Supplementary file 17 — Additional file 17: Table S6 List of primers. [file 43897_2025_161_MOESM17_ESM.xlsx]

## Sheet: Sheet1
Primer name	Primer sequence 5' to 3'
pBINHA::CfXyn11A-F	gaacgatagggtacccccgggATGCGTTCCTTCGCTTC
pBINHA::CfXyn11A-R	agtggatccgtcgaccccgggAGCAGCAGTCTCGACAG
pBINHA::CfXyn11AΔSP-F	gaacgatagggtacccccgggGCTCCCGCCGCCAA
pBINHA::CfXyn11AΔSP-R	agtggatccgtcgaccccgggAGCAGCAGTCTCGACAG
pBINHA::INF1-F	gaacgatagggtacccccgggATGAACTTTCGTGCTCTGT
pBINHA::INF1-R	agtggatccgtcgaccccgggTAGCGACGCACACGT
pBINHA::GFP-F	gaacgatagggtacccccgggATGGTGAGCAAGGGCG
pBINHA::GFP-R	agtggatccgtcgaccccgggGTACAGCTCGTCCATGCC
pBINHA::BAX-F	gaacgatagggtacccccgggATGGACGGGTCCGGG
pBINHA::BAX-R	agtggatccgtcgaccccgggGCCCATCTTCTTCCA
pBINHA::PR1 SP CfXyn11AΔSP-F	gaacgatagggtacccccgggATGGGATTTGTTCTCTTTTCGCA
pBINHA::PR1 SP CfXyn11AΔSP-R	agtggatccgtcgaccccgggAGCAGCAGTCTCGACAG
pBINHA::CfXyn10A-F	gaacgatagggtacccccgggATGCATATCCAGTCTCT
pBINHA::CfXyn10A-R	agtggatccgtcgaccccgggAAACAGCTTCCTGCTCT
pSUC2::CfXyn11A SP-F	ttaattaagaattcggcATGCGTTCCTTCGCT
pSUC2::CfXyn11A SP-R	aacctcgagggccaaaGGCGAGAGCGCCGACG
pPICZaA::CfXyn11A-F	agagaggctgaagctCAACAATCTTTCCGGCC
pPICZaA::CfXyn11A-R	tcaatgatgatgatgatgatgGCAGACACCGGAGGG
Q-RT-CfXyn11A-F	CCTCTCGTCCCCATAAACCT
Q-RT-CfXyn11A-R	AAACCCCCGCAGCAA
Q-RT-NbWRKY7-F	CACAAGGGTACAAACAACACAG
Q-RT-NbWRKY7-R	GGTTGCATTTGGTTCATGTAAG
Q-RT-NbPTI5-F	CCTCCAAGTTTGAGCTCGGATAGT
Q-RT-NbPTI5-R	CCAAGAAATTCTCCATGCACTCTGTC
Q-RT-CYP71D20-F	GTTGACGCCATTGTTGAG
Q-RT-CYP71D20-R	ATCTTCGCCTCCTAATGC
Q-RT-PbWRKY7-F	CACGTTTCCGAATTGC
Q-RT-PbWRKY7-R	AGATGCGTAGGCTTGATC
Q-RT-PbPTI5-F	AGACAAGGTGCGCGTGTA
Q-RT-PbPTI5-R	TGGCGTCCCAACTGAAG
Q-RT-PbCYP71D20-F	CACGTTTCCGAATTGC
Q-RT-PbCYP71D20-R	AGATGCGTAGGCTTGATC
CfXyn11A-delete-1F	CATCCAGTCACCTTTTGGG
CfXyn11A-delete-2R	TGAATGGAGCGGTGGG
CfXyn11A-delete-3F	TGTGATGGAGAGGTAGCGG
CfXyn11A-delete-4R	GCTATGAGATTCCACCTTACCT
CfXyn11A-delete-5F	TGGACCGACGGCG
CfXyn11A-delete-6R	TGAAGGTCTGGGTGCC
CfXyn11A-delete-7F	AAAGCTCCTGATCGGTCC
CfXyn11A-delete-8R	TCGGCTCGTTGCACG
HYG-F	GGCTTGGCTGGAGCTAGTGGAGGTCAA
HY-R	GTATTGACCGATTCCTTGCGGTCCGAA
YG-F	GATGTAGGAGGGCGTGGATATGTCCT
HYG-R	AACCCGCGGTCGGCATCTACTCTATTC
H852F	AACTCACCGCGACGTCTGTC
H850R	TTGTCCGTCAGGACATTGTT
H855R:	GCTGATCTGACCAGTTGC
H856F	GTCGATGCGACGCAATCGT
Q-RT-PbXIP1-F	CCTCTCGTCCCCATAAACCT
Q-RT-PbXIP1-R	AAACCCCCGCAGCAA
pGEX-4T-2::PbXIP1-F	gatctggttccgcgtggatccATGCAACAATCTTTCCGGCC
pGEX-4T-2::PbXIP1-R	acccgggaattccggggatccATTAATGGACGTGAAGTTG
cLUC::CfXyn11A-F	ccggggcggtacccgggatccATGGCTCCCGCCGCCAACCC
cLUC::CfXyn11A-R	tgtagtccatttgttggatccAGCAGCAGTCTCGAC
cLUC::CfXyn10A-F	ccggggcggtacccgggatccAAACAGCTTCCTGC
cLUC::CfXyn10A-R	tgtagtccatttgttggatccAAACAGCTTCCTGCTCT
nLUC::PbXIP1-F	gagctcggtacccggggatccATGCAACAATCTTTCCGGCC
nLUC::PbXIP1-R	tgtagtccatttgttggatccATTAATGGACGTGAAGTTG
pBINFlag::PbXIP1-F	cttctgcaggggcccATGTACCGATCCATGAAGTCTT
pBINFlag::PbXIP1-R	ttaaatgtcgacccctcacttatcgtcgtcatccttgtaatcGCAGACACCGGAGGG
TRV2::PbXIP1-F	agaaggcctccatggggatccCTTCAACCCCTCTCCCACTT
TRV2::PbXIP1-R	cgtgagctcggtaccggatccAAACCCCCGCAGCAA
